# Supplementary material for: T-cell intracellular antigens function as tumor suppressor genes
Source: Cell Death Dis. 2015 Mar 5;6(3):e1669–. doi: 10.1038/cddis.2015.43 (PMC4385921; doi:10.1038/cddis.2015.43)
Supplement: Supplementary Figure 3 [file cddis201543x2.xls]

## Sheet: Hoja1
Primers used to test endogenous alternative splicing events of human TIA1/TIAR pre-mRNAs by semiquantitative (sq)RT-PCR
	Sense (5' - 3')	Antisense (5' - 3')
TIA1 (E1-E4)	GGAGGACGAGATGCCCAAGAC	TTCTTTTGACTGCTAGGG
TIA1 (E4-E6)	CAACCCCTAGCAGTCAAAAG	TCCAAATGGTGCAAAAGC
TIA1 (E6-E8)	CCATGTCTTTGTTGGTGATC	CCCATCTGTTGAATGGCG
TIA1 (E8-E11)	GCAACCCGAAAGCCTCCC	TAGCATTTCACAACATGA
TIA1 (E11-E13)	GGTACTACCATTGAAGGT	CCATTTTGCCCTTGAGGC
TIAR (E2-E7)	GTAGGTAACCTTTCCAGAGATG	CTGACCGCCCATATGCAC
TIAR (E7-E10)	CTGGATGCAGAAAATGCGATTGTG	ATCGTAGTACCGTTCACC
TIAR (E10-E12)	CATGCCATTGTTTCGGTG	CAGCAGAAGGTGATTGATC
Primers used to validate array analysis targets by quantitative PCR (qRT-PCR)
	Sense (5' - 3')	Antisense (5' - 3')
MYC	CACCAGCAGCGACTCTGA	GATCCAGACTCTGACCTTTTGC
GLS	CTGCAGAGGGTCATGTTGAA	ATCCATGGGAGTGTTATTCCA
CCND1	GCTGTGCATCTACACCGACA	TTGAGCTTGTTCACCAGGAG
EIF4E	TTTTGGGCTCTGTACAACCA	CCCACATAGGCTCAATACCATC
GADD45B	CATTGTCTCCTGGTCACGAA	TAGGGGACCCACTGGTTGT
NUP98	GGCTCTTAATGGCAAACCTG	CCATTCAAATTCACTGTCCTTTT
BAX	GGACGTGGGCATTTTTCTT	GGAGGTTTATTACCCCCTCAA
HMGN5	GGAGAAGCCAAAATTACAGAGG	GCTGCCACTGCTTCTTTCTT
GAPDH	AGCCACATCGCTCAGACAC	CGCCCAATACGACCAAAT
CDKN1A	GGCGGCAGACCAGCATGACAGATT	GCAGGGGGCGGCCAGGGTAT
Primers used to analyze mRNA distribution in sucrose gradients by sqRT-PCR
	Sense (5' - 3')	Antisense (5' - 3')
CDKN1A	GGCGGCAGACCAGCATGACAGATT	GCAGGGGGCGGCCAGGGTAT
GAPDH	GATCATCAGCAATGCCTCCT	TTCAGCTCAGGGATGACCTT
