# Supplementary material for: T-cell intracellular antigens function as tumor suppressor genes
Source: Cell Death Dis. 2015 Mar 5;6(3):e1669–. doi: 10.1038/cddis.2015.43 (PMC4385921; doi:10.1038/cddis.2015.43)
Supplement: Supplementary Figure 5 [file cddis201543x3.xls]

## Sheet: Links
	TIA1 vs. HuR			TIA1 vs. GFP
	Fold change ≥ 2	Fold change ≤ -2		Fold change ≥ 2	Fold change ≤ -2
	TIA1 >=2 (vs HuR)	TIA1 <=-2 (vs HuR)		TIA1 >=2 (vs GFP)	TIA1 <=-2 (vs GFP)
	TIAR vs. HuR			TIAR vs. GFP			TIAR vs. TIA1
	Fold change ≥ 2	Fold change ≤ -2		Fold change ≥ 2	Fold change ≤ -2		Fold change ≥ 2	Fold change ≤ -2
	TIAR >=2 (vs HuR)	TIAR <=-2 (vs HuR)		TIAR >=2 (vs GFP)	---		TIAR >=2 (vs TIA1)	TIAR <=-2 (vs TIA1)
				HuR vs. GFP
				Fold change ≥ 2	Fold change ≤ -2
				HuR >=2 (vs GFP)	HuR <=-2 (vs GFP)
	Click the link to go to the corresponding sheet

## Sheet: TIA1 >=2 (vs GFP)
N	Fold Change	logSignal (A)	logRatio (M)	logControl	StdErr (logControl)	logExperiment	StdErr (logExperiment)	pval (limma)	FDR (limma)	pval (RankProd)	FDR (RankProd)	ProbeID	Oligo	Systematic Name	Description	Sequence
1	+4.69	9.09	+2.23	7.97	0.3	10.20	0.1	0.00146272	0.27832717	0.00006177	0.03568807	ENST00000375678	A_23_P372096	ENST00000375678	ens|chromosome 20 open reading frame 112 [Source:HGNC Symbol;Acc:16106] [ENST00000375678]	CAGAGAGAAATGATTTCAGTTTTAGGGGAAGATCTAGGTGTGTGACGTCTAATTCATTAG
1	+4.63	10.48	+2.21	9.38	0.2	11.59	0.0	0.00051136	0.27832717	0.00007098	0.03921053	CYHR1	A_23_P318604	ENST00000528663	ens|cysteine/histidine-rich 1 [Source:HGNC Symbol;Acc:17806] [ENST00000528663]	GCATTTTCCGAAAGCAGGGTGAAATTGTCTCTTCCCAGGAAAAAGATTAAACTCCTTGCA
1	+4.25	9.87	+2.09	8.83	0.4	10.91	0.1	0.00246058	0.27832717	0.00012020	0.04980263	EXD3	A_33_P3319261	ENST00000460390	ens|exonuclease 3'-5' domain containing 3 [Source:HGNC Symbol;Acc:26023] [ENST00000460390]	GCTGCCTCTGGAGAGGAGCGGCTGGGGCTGGCAGGAGCACAGCCCTCTTCTCCCGAGTGA
1	+7.92	9.34	+2.98	7.85	0.5	10.83	0.1	0.00183466	0.27832717	0.00000413	0.01040000	ENST00000542270	A_24_P376422	ENST00000542270	ens|Uncharacterized protein [Source:UniProtKB/TrEMBL;Acc:C9JMR9] [ENST00000542270]	GAGCCAAGTTTGCATTTTCACACGCATCTCACACTCCTCTGCACTCTCAACTTGGAGAGC
1	+4.59	10.39	+2.20	9.29	0.4	11.49	0.3	0.00360476	0.27832717	0.00008495	0.04246032	ZNF880	A_33_P3273324	ENST00000344085	ens|zinc finger protein 880 [Source:HGNC Symbol;Acc:37249] [ENST00000344085]	TTCTGTTTGGGAGCTCTCTGCAAGTGAGAGAATTCTTTGGGAAAATAAAAGTTTAAATCC
1	+7.34	8.99	+2.88	7.55	0.7	10.43	0.1	0.00601793	0.28219394	0.00000715	0.01285714	XLOC_010952	A_21_P0008404	BM562684	gb|AGENCOURT_6588537 NIH_MGC_98 Homo sapiens cDNA clone IMAGE:5478432 5', mRNA sequence [BM562684]	TTTCCAGCTTTCTGTGCCCTAAATAAACTTCTGCTGGGATTGAGCCATCAGCATTCTGTG
1	+4.28	13.25	+2.10	12.20	0.2	14.30	0.1	0.00051337	0.27832717	0.00011544	0.04879195	LOC340335	A_33_P3812038	AK074459	gb|Homo sapiens cDNA FLJ23879 fis, clone LNG13743. [AK074459]	AACAGACAGTCCCAAAGTGCCATGAGAGAAGCTCTCAGGGCCTGGGCGTGATGGTTCATG
1	+4.43	9.97	+2.15	8.90	0.4	11.04	0.1	0.00335315	0.27832717	0.00009337	0.04421053	LOC200609	A_33_P3788772	AL137458	gb|Homo sapiens mRNA; cDNA DKFZp434E2221 (from clone DKFZp434E2221) [AL137458]	AAGATTTCCTCCTGGGGATGTTAACTCATCTGCACTTCCAGGTTGAAGCAAAGCTGAATG
1	+6.00	9.56	+2.59	8.27	0.2	10.85	0.0	0.00017308	0.27832717	0.00001286	0.01446429	DKFZp686M1136	A_33_P3736195	BX647230	gb|Homo sapiens mRNA; cDNA DKFZp686M1136 (from clone DKFZp686M1136). [BX647230]	CAACAGAATGGGAGAAAATATTCACAAATTATCCATCTGACCAGGAGTGAATAATCAGAA
1	+4.50	13.79	+2.17	12.71	0.2	14.88	0.2	0.00075994	0.27832717	0.00010496	0.04687943	XLOC_013994	A_21_P0010267	HQ013231	gb|RC3-HT0470-180900-113-h03 HT0470 Homo sapiens cDNA, mRNA sequence [CV417146]	ATTCCAATTACAGGGCCTCGAAAGAGTCCTGTATTGTTATTTTTCGTCACTACCTCCCCG
1	+5.04	10.44	+2.33	9.28	0.5	11.61	0.1	0.00397015	0.27832717	0.00004319	0.02833333	XLOC_000670	A_19_P00812135	ENST00000417705	linc|BROAD Institute lincRNA (XLOC_000670), lincRNA [TCONS_00002277]	CTTTATCTTGTTGATCGGAAGTCTGCCAGCCCAATTTATGATGGAACATAAGATCTCTAA
1	+4.88	8.67	+2.29	7.53	0.5	9.81	0.0	0.00399041	0.27832717	0.00005272	0.03320000	XLOC_000735	A_21_P0001106	ENST00000451217	linc|BROAD Institute lincRNA (XLOC_000735), lincRNA [TCONS_00000482]	CTTAACATACCATGTGAAGGTTGTGTTCTCTTACATTCTATAGCCCTCTGTGTTTTAATA
1	+47.02	9.15	+5.56	6.38	0.1	11.93	5.8	0.24299378	0.58836464	0.00009607	0.04416058	XLOC_007640	A_21_P0006376	TCONS_00016745	linc|BROAD Institute lincRNA (XLOC_007640), lincRNA [TCONS_00016745]	TCCTCTCATTTCTGCTACATTCAGAATACCTATTTTACTCCTTAAAGCCACTGAGTCTAC
1	+5.10	8.56	+2.35	7.38	0.5	9.73	0.3	0.00598159	0.28206441	0.00005081	0.03265306	XLOC_008050	A_21_P0006570	TCONS_00017455	linc|BROAD Institute lincRNA (XLOC_008050), lincRNA [TCONS_00017455]	TTGTTGAGACTTGCCACCCTGTCTTGTTGTGTCCATGTCCCCGAGGTTGTCTTGGAGGCG
1	+5.10	8.32	+2.35	7.14	0.4	9.50	0.1	0.00192904	0.27832717	0.00003652	0.02555556	XLOC_010542	A_21_P0008246	TCONS_00022238	linc|BROAD Institute lincRNA (XLOC_010542), lincRNA [TCONS_00022238]	GAAAATGGGCTTCAGTTTTCAAGTCTGCAGCTGAGTTGGGAAGTTGCGGACAGTAACCAG
1	+6.15	9.23	+2.62	7.92	0.9	10.54	0.2	0.01490791	0.31128661	0.00001397	0.01466667	XLOC_013300	A_21_P0009763	TCONS_00027300	linc|BROAD Institute lincRNA (XLOC_013300), lincRNA [TCONS_00027300]	TTTTTCTGTCTCCAAACTAGATTGGCAGCCGTTTTTTGAGAGCAGGATGGCACCTGACTT
1	+5.72	9.44	+2.52	8.18	0.8	10.69	0.1	0.01176329	0.30123664	0.00002429	0.02040000	XLOC_l2_004611	A_21_P0011401	BC037839	linc|BROAD Institute lincRNA (XLOC_l2_004611), lincRNA [TCONS_l2_00009425]	ATCACCGTGTGTTACTGGCACAGATGCATCGGCTAGTGAAGAAAGAAGACATTCAAACTA
1	+5.21	9.29	+2.38	8.10	0.7	10.48	0.1	0.00884150	0.29236689	0.00004129	0.02826087	XLOC_l2_013873	A_21_P0013325	THC2534069	linc|BROAD Institute lincRNA (XLOC_l2_013873), lincRNA [TCONS_l2_00026658]	TTCTGAGTTTGCAGACTCAGGTCCATTCTGTATTTGCAAACGAGGACAAAAAGAAAGGTG
3	+4.90	9.62	+2.29	8.47	0.6	10.77	0.1	0.00667015	0.28841487	0.00005812	0.03388889	ACTA1	A_23_P1102	NM_001100	ref|Homo sapiens actin, alpha 1, skeletal muscle (ACTA1), mRNA [NM_001100]	CCGCAGTCACTTTCTTTGTAACAACTTCCGTTGCTGCCATCGTAAACTGACACAGTGTTT
1	+6.02	9.13	+2.59	7.84	0.7	10.43	0.1	0.00725622	0.28936111	0.00001366	0.01457627	ACBD7	A_23_P72584	NM_001039844	ref|Homo sapiens acyl-CoA binding domain containing 7 (ACBD7), mRNA [NM_001039844]	GCTAATTTTTGTATTTTTAGTAGAGATGGGGTTTTGTCAAGTTGGCCAGGCTGGTCTCGA
1	+9.66	10.29	+3.27	8.65	0.3	11.92	0.1	0.00041363	0.27832717	0.00000206	0.00866667	APC2	A_23_P101905	NM_005883	ref|Homo sapiens adenomatosis polyposis coli 2 (APC2), mRNA [NM_005883]	TAAGGACGACACCGTCAGCTGTCCGACTCGCACACATTTAATAAACTGAGCTCTTGCATT
1	+4.53	9.10	+2.18	8.02	0.7	10.19	0.2	0.01725392	0.32261953	0.00011226	0.04809524	LOC155060	A_23_P254442	NR_036573	ref|Homo sapiens AI894139 pseudogene (LOC155060), non-coding RNA [NR_036573]	CATTCTGAAGTTCTGGAAAGAAGTACTGGATGGACTGAAGTCCAGGACAACGTTCCAAAG
1	+4.40	9.82	+2.14	8.75	0.4	10.89	0.1	0.00209985	0.27832717	0.00009432	0.04432836	ASGR1	A_23_P118722	NM_001671	ref|Homo sapiens asialoglycoprotein receptor 1 (ASGR1), transcript variant 1, mRNA [NM_001671]	TGAGGAGCTTGAAACCCGTGGCGCTTTCTGCAGTTTGCAGGTTATCATTGTGAACTTTTT
1	+4.70	9.04	+2.23	7.93	0.7	10.16	0.0	0.01341792	0.30720620	0.00008067	0.04163934	ATP6V1G2	A_23_P500410	NM_130463	ref|Homo sapiens ATPase, H+ transporting, lysosomal 13kDa, V1 subunit G2 (ATP6V1G2), transcript variant 1, mRNA [NM_130463]	CATATGCATGCCCTTCCTTTCTATATCCTTGACACCTTACTTTCCCATTGTAACAATAAA
1	+4.48	10.42	+2.16	9.34	0.6	11.50	0.1	0.00697496	0.28905813	0.00009496	0.04397059	BGLAP	A_24_P336551	NM_199173	ref|Homo sapiens bone gamma-carboxyglutamate (gla) protein (BGLAP), mRNA [NM_199173]	GGATGTGGGGTCCCCATCATCCCAGCTGCTCCCAAATAAACTCCAGAAGAGGAATCTGTG
1	+7.29	8.28	+2.87	6.84	0.5	9.71	0.0	0.00155168	0.27832717	0.00000699	0.01294118	BMP2	A_33_P3237150	NM_001200	ref|Homo sapiens bone morphogenetic protein 2 (BMP2), mRNA [NM_001200]	GCTTTTCTTTCCAAGGTTGTGTGTTTGAACACATTTCTCCAAATGTTAAACCTATTTCAG
1	+6.02	8.70	+2.59	7.41	0.3	10.00	0.2	0.00074390	0.27832717	0.00001254	0.01436364	CTAG1A	A_23_P148541	NM_139250	ref|Homo sapiens cancer/testis antigen 1A (CTAG1A), mRNA [NM_139250]	TGATTGTTTGTCGCTGGAGGAGGACGGCTTACATGTTTGTTTCTGTAGAAAATAAAACTG
1	+10.90	8.17	+3.45	6.44	0.0	9.89	0.3	0.00018122	0.27832717	0.00000206	0.00722222	CRABP1	A_33_P3326483	NM_004378	ref|Homo sapiens cellular retinoic acid binding protein 1 (CRABP1), mRNA [NM_004378]	GCTCCATAGTTTGGCATTTGCACGGTTTCGAAGTCATTAAACTGGTTAGACGTGTCTCAA
2	+4.36	7.77	+2.12	6.70	0.3	8.83	0.2	0.00236133	0.27832717	0.00010401	0.04678571	CCL2	A_23_P89431	NM_002982	ref|Homo sapiens chemokine (C-C motif) ligand 2 (CCL2), mRNA [NM_002982]	GAAATTGCTTTTCCTCTTGAACCACAGTTCTACCCCTGGGATGTTTTGAGGGTCTTTGCA
1	+5.59	9.77	+2.48	8.53	0.8	11.01	0.1	0.01042875	0.29778948	0.00002588	0.02089744	C1orf21	A_23_P113161	NM_030806	ref|Homo sapiens chromosome 1 open reading frame 21 (C1orf21), mRNA [NM_030806]	TGATTTGACCACCAAGATGTAATGATGATTCTATTCCATTTTGAAAAGGGTCTGAGAAAG
2	+6.37	11.03	+2.67	9.70	0.2	12.37	0.0	0.00015403	0.27832717	0.00001048	0.01571429	C1orf213	A_23_P362228	NR_033690	ref|Homo sapiens chromosome 1 open reading frame 213 (C1orf213), transcript variant 1, non-coding RNA [NR_033690]	AGGGTCTCCAATTTAGGCTTTCAACATTATCTCTAAAGAAGGTTATACATTATGTCGGCT
1	+4.80	8.19	+2.26	7.06	0.5	9.32	0.3	0.00793387	0.28989523	0.00007193	0.03905172	C12orf53	A_24_P248185	NM_153685	ref|Homo sapiens chromosome 12 open reading frame 53 (C12orf53), transcript variant 1, mRNA [NM_153685]	GGCTCCTAGGCTGTGATATATATTTTTGTATTATCTCTTTCTTCTTCTTGTGGTGATCAT
1	+6.68	8.69	+2.74	7.32	0.6	10.06	0.1	0.00329448	0.27832717	0.00000857	0.01350000	C5orf27	A_32_P128209	NR_026936	ref|Homo sapiens chromosome 5 open reading frame 27 (C5orf27), non-coding RNA [NR_026936]	CCTAAGAAGTTCCCTGAACCCCATTCTTTGTTGTGGCTAACTGGTCCCCTTGGAATTTTT
1	+5.34	9.96	+2.42	8.75	0.3	11.17	0.1	0.00092506	0.27832717	0.00002477	0.02052632	C5orf41	A_23_P404606	NM_153607	ref|Homo sapiens chromosome 5 open reading frame 41 (C5orf41), transcript variant 1, mRNA [NM_153607]	AGTTCTCTAAAGGTTTTCTGTGTTCATACATGGTATACAGATAGCTCATAATGAAGTCCA
1	+5.55	10.03	+2.47	8.80	0.6	11.27	0.1	0.00626137	0.28406139	0.00002414	0.02054054	C1S	A_23_P2492	NM_001734	ref|Homo sapiens complement component 1, s subcomponent (C1S), transcript variant 2, mRNA [NM_001734]	GCCTTGCTAGAGGTAGAGTTTGATCATAGAATTGTGCTGGTCATACATTTGTGGTCTGAC
1	+4.38	7.73	+2.13	6.67	0.2	8.80	0.1	0.00050249	0.27832717	0.00009321	0.04446970	CYP2C18	A_23_P52480	NM_000772	ref|Homo sapiens cytochrome P450, family 2, subfamily C, polypeptide 18 (CYP2C18), transcript variant 1, mRNA [NM_000772]	GCTATTCTCCATACTCTGTATCACTTGTATTGACCACCACATATGCTAATACCTATCTAC
1	+10.87	10.26	+3.44	8.53	0.4	11.98	0.1	0.00031399	0.27832717	0.00000159	0.00714286	DHDH	A_23_P67367	NM_014475	ref|Homo sapiens dihydrodiol dehydrogenase (dimeric) (DHDH), mRNA [NM_014475]	GGAAAGTGAGCTCCTGGCTGACATCCTTGAAGAGGTGAGGAAGGCCATTGGAGTCACCTT
1	+5.49	10.89	+2.46	9.66	0.3	12.12	0.1	0.00111208	0.27832717	0.00002144	0.02014925	DUSP1	A_23_P110712	NM_004417	ref|Homo sapiens dual specificity phosphatase 1 (DUSP1), mRNA [NM_004417]	TGTCTACTCCTAGAAGAACCAAATACCTCAATTTTTGTTTTTGAGTACTGTACTATCCTG
1	+11.43	10.22	+3.51	8.47	0.0	11.98	0.1	0.00004114	0.21107476	0.00000206	0.00812500	FAM57B	A_23_P163711	NM_031478	ref|Homo sapiens family with sequence similarity 57, member B (FAM57B), mRNA [NM_031478]	GGCTCCTCTCCAGGGTAGGCCAGCTTGAGGAATCTTATTTATTTTATTTATTTACCCAAA
1	+4.42	8.50	+2.14	7.42	0.5	9.57	0.1	0.00420307	0.27832717	0.00009639	0.04398551	FAM83E	A_33_P3216467	NM_017708	ref|Homo sapiens family with sequence similarity 83, member E (FAM83E), mRNA [NM_017708]	TCTGGCCTCGGCGTCTGTCAAGCAGAAGGGATGTTTGTCACTTGTTCTGCAACTTGGGCC
1	+4.58	10.16	+2.19	9.06	0.4	11.26	0.1	0.00233964	0.27832717	0.00007431	0.04000000	FER1L4	A_23_P80048	NR_024377	ref|Homo sapiens fer-1-like 4 (C. elegans) pseudogene (FER1L4), non-coding RNA [NR_024377]	GAAGTCTTTCTTACCCATGTGAGCTACCCCAGAGTCTAGTGCTTCCTCTGAATAAACCTA
1	+4.79	8.38	+2.26	7.25	0.4	9.51	0.1	0.00251270	0.27832717	0.00005748	0.03480769	FRG2	A_24_P623782	NM_001005217	ref|Homo sapiens FSHD region gene 2 (FRG2), mRNA [NM_001005217]	CTCTTTTAATTCAGAAAAGGTTGTAGGCTCTCACTCTTCTAGCCTGAACCCATGGAGTAC
1	+6.18	9.00	+2.63	7.68	0.6	10.31	0.1	0.00469448	0.28017165	0.00001223	0.01480769	GDAP1L1	A_23_P17354	NM_024034	ref|Homo sapiens ganglioside-induced differentiation-associated protein 1-like 1 (GDAP1L1), mRNA [NM_024034]	AACCTGCAGTCCTTCTTTGAGAGGGTCCAGAGACGCTTTGCCTTCCGGAAAGTCCTGGGT
10	+139.90	10.87	+7.13	7.30	0.3	14.43	0.0	0.00001439	0.10755936	0.00000000	0.00000000	GSTP1	A_23_P202658	NM_000852	ref|Homo sapiens glutathione S-transferase pi 1 (GSTP1), mRNA [NM_000852]	GGTTGGGGGGACTCTGAGCGGGAGGCAGAGTTTGCCTTCCTTTCTCCAGGACCAATAAAA
1	+8.51	9.82	+3.09	8.27	0.4	11.36	0.1	0.00062831	0.27832717	0.00000302	0.00950000	CGA	A_23_P42386	NM_000735	ref|Homo sapiens glycoprotein hormones, alpha polypeptide (CGA), transcript variant 2, mRNA [NM_000735]	ATCACAAATCTTAAATGTTTTACCAAGTGCTGTCTTGATGACTGCTGATTTTCTGGAATG
1	+4.30	9.51	+2.10	8.46	0.4	10.56	0.1	0.00233394	0.27832717	0.00011433	0.04864865	HBP1	A_23_P215787	NM_012257	ref|Homo sapiens HMG-box transcription factor 1 (HBP1), transcript variant 2, mRNA [NM_012257]	AAATTGATATCCTGTGGTGCTAAAGTACAGTAGAAAGAGAGGAGAAGTGTATACATGTTT
1	+5.46	8.28	+2.45	7.06	0.5	9.51	0.1	0.00266602	0.27832717	0.00002382	0.02083333	IGFALS	A_23_P14892	NM_004970	ref|Homo sapiens insulin-like growth factor binding protein, acid labile subunit (IGFALS), transcript variant 2, mRNA [NM_004970]	TGCCCAGTGCACTTGCTGGAAGACGCAAGGGCCTGATGGGGTGGAAGGCATGGCGGCCCC
1	+5.34	7.66	+2.42	6.45	0.0	8.87	0.2	0.00044062	0.27832717	0.00003319	0.02580247	IFITM10	A_33_P3358601	NM_001170820	ref|Homo sapiens interferon induced transmembrane protein 10 (IFITM10), mRNA [NM_001170820]	GATTTTGCACAGTGCCTGGCAGACATTTGACATTCAATAAACATTGTACGAACGAAAGAA
1	+18.73	8.75	+4.23	6.63	0.1	10.86	4.6	0.25956084	0.59505891	0.00010988	0.04805556	IL22RA2	A_23_P168288	NM_052962	ref|Homo sapiens interleukin 22 receptor, alpha 2 (IL22RA2), transcript variant 1, mRNA [NM_052962]	TACCTTTTTTGCCTTTTGTCCTTTTGTGGAGAGGGCGATGAATTAAGAGTAGTGGGGTGG
1	+5.42	12.23	+2.44	11.01	0.2	13.45	0.0	0.00025938	0.27832717	0.00002414	0.02082192	KRTAP19-1	A_24_P367242	NM_181607	ref|Homo sapiens keratin associated protein 19-1 (KRTAP19-1), mRNA [NM_181607]	TGGCTCTGGCTTTGGAGGCTACGGATATGGCTCTGGCTTTGGAGGCTATGGATATGGCTG
1	+6.51	8.27	+2.70	6.92	0.4	9.62	0.0	0.00108707	0.27832717	0.00001064	0.01522727	LTC4S	A_24_P397294	NM_145867	ref|Homo sapiens leukotriene C4 synthase (LTC4S), mRNA [NM_145867]	CTCCGCTACTTCCAGGGCTACGCGCGCTCCGCGCAGCTCAGGCTGGCACCGCTGTACGCG
1	+4.83	10.17	+2.27	9.03	0.5	11.30	0.1	0.00513252	0.28017165	0.00005764	0.03392523	LMO1	A_23_P87310	NM_002315	ref|Homo sapiens LIM domain only 1 (rhombotin 1) (LMO1), mRNA [NM_002315]	CCCTCCTGGGGCCAGGCCGGGCCTGTACAGTCTGTCTTCTGTATATACATGGGAACATTT
1	+6.11	8.99	+2.61	7.69	0.9	10.30	0.2	0.01432890	0.31062891	0.00001588	0.01587302	LINC00173	A_21_P0000535	NR_027346	ref|Homo sapiens long intergenic non-protein coding RNA 173 (LINC00173), transcript variant 2, non-coding RNA [NR_027346]	TGGAGACTCCTATTCACCCTTCAGATCAATATCCCCCAAATAAACTCCCAGTCACTCTGG
1	+4.95	12.11	+2.31	10.95	0.1	13.26	0.2	0.00043248	0.27832717	0.00005510	0.03435644	LINC00085	A_21_P0011706	NR_024330	ref|Homo sapiens long intergenic non-protein coding RNA 85 (LINC00085), non-coding RNA [NR_024330]	TCGATGGTACTGCAGTGGCAACTAACAAAGGTATCTTTCCTCCTTCCCTATCCTATTTCC
1	+6.19	8.45	+2.63	7.14	0.3	9.77	0.3	0.00133290	0.27832717	0.00001175	0.01480000	MASP2	A_33_P3247571	NM_139208	ref|Homo sapiens mannan-binding lectin serine peptidase 2 (MASP2), transcript variant 2, mRNA [NM_139208]	ATTACCTTCCGCTCCGACTACTCCAACGAGAAGCCGTTCACGGGGTTCGAGGCCTTCTAT
2	+8.31	9.91	+3.05	8.38	0.4	11.44	0.1	0.00093955	0.27832717	0.00000333	0.01000000	MIR7-3HG	A_23_P353667	NR_027148	ref|Homo sapiens MIR7-3 host gene (non-protein coding) (MIR7-3HG), non-coding RNA [NR_027148]	TATTGCCTCACCATTTCCCACGTGAAGTCTGTATTGACATTCTCATAGACCTGGGATATT
1	+4.80	9.82	+2.26	8.69	0.9	10.95	0.2	0.02639089	0.35745850	0.00008908	0.04348837	MYH3	A_23_P26865	NM_002470	ref|Homo sapiens myosin, heavy chain 3, skeletal muscle, embryonic (MYH3), mRNA [NM_002470]	CTAAGACTCGAGACTTCACCTCCAGCAGGATGGTGGTCCACGAGAGTGAAGAGTGAGCCA
1	+5.24	8.40	+2.39	7.20	0.5	9.60	0.1	0.00400179	0.27832717	0.00003335	0.02560976	PAGE2	A_32_P70927	NM_207339	ref|Homo sapiens P antigen family, member 2 (prostate associated) (PAGE2), mRNA [NM_207339]	TGCTTTTCAAGGGCCTGACATGGAAGCTTTTCAACAGGAACTGGCTCTGCTTAAGATAGA
1	+5.16	7.82	+2.37	6.63	0.1	9.00	0.2	0.00040617	0.27832717	0.00003478	0.02517241	PVRL3	A_23_P401547	NM_015480	ref|Homo sapiens poliovirus receptor-related 3 (PVRL3), transcript variant 1, mRNA [NM_015480]	ACATTCCACCATCAGATATGCAAAAAGAATCACAAATAGATGTTCTTCAACAAGATGAGC
1	+4.84	9.16	+2.27	8.02	0.8	10.30	0.1	0.01785052	0.32563940	0.00007781	0.04083333	PRRT2	A_23_P66017	NM_145239	ref|Homo sapiens proline-rich transmembrane protein 2 (PRRT2), mRNA [NM_145239]	AATTATTTTCTAAGATGATGGGGGAGGTTTGTTGCACGCGACAGCCCGCTGAGGAGGCGG
1	+5.12	12.06	+2.36	10.88	0.2	13.24	0.1	0.00038614	0.27832717	0.00003414	0.02529412	RAB26	A_33_P3209229	NM_014353	ref|Homo sapiens RAB26, member RAS oncogene family (RAB26), mRNA [NM_014353]	GGCCTTTTGATTGCACAAGCCTTTGTTTTCAGTCCTAGTGAATAAAGTTGTGTTTTCTGG
1	+5.28	8.85	+2.40	7.65	0.6	10.05	0.1	0.00642906	0.28755427	0.00003366	0.02554217	RAB6B	A_24_P475349	NM_016577	ref|Homo sapiens RAB6B, member RAS oncogene family (RAB6B), mRNA [NM_016577]	TCAGGACACCCTTTGAATTTTTGTTTGACATGAACTATTTAGGTGTTCCAAAACCTTGGG
1	+8.16	10.11	+3.03	8.60	0.6	11.63	0.0	0.00201470	0.27832717	0.00000349	0.00956522	RASA4	A_33_P3287959	NM_006989	ref|Homo sapiens RAS p21 protein activator 4 (RASA4), transcript variant 1, mRNA [NM_006989]	TAGGATAAATGATATAGGCATTTGGGATTTGCTGCAAAATGACCCAGAGGCAGGGGTCAG
2	+5.54	11.25	+2.47	10.01	0.2	12.48	0.1	0.00029445	0.27832717	0.00002239	0.02043478	RFPL4A	A_33_P3375790	NM_001145014	ref|Homo sapiens ret finger protein-like 4A (RFPL4A), mRNA [NM_001145014]	AACACATTCATCGAGATTCCTGTTTGCGAGCCCTGGCGTCCATTTTTTGCTCATAAACGT
1	+5.50	8.22	+2.46	6.99	0.4	9.45	0.1	0.00209458	0.27832717	0.00002064	0.01969697	RHCE	A_23_P62634	NM_020485	ref|Homo sapiens Rh blood group, CcEe antigens (RHCE), transcript variant 1, mRNA [NM_020485]	AATCTCAAAATATGGAAAGCACCTCATGTGGCTAAATATTTTGATGACCAAGTTTTCTGG
1	+6.63	10.96	+2.73	9.60	0.3	12.33	0.2	0.00061079	0.27832717	0.00000921	0.01414634	ARHGAP4	A_33_P3237927	NM_001164741	ref|Homo sapiens Rho GTPase activating protein 4 (ARHGAP4), transcript variant 1, mRNA [NM_001164741]	ACCCTTGCTCAGATGCCTGGCAGGGCTGGGTGGCGATTCATAAAGACCTCGTGTTGATTC
10	+7.41	8.74	+2.89	7.29	0.5	10.18	0.0	0.00169377	0.27832717	0.00000588	0.01156250	RNF112	A_23_P107116	NM_007148	ref|Homo sapiens ring finger protein 112 (RNF112), mRNA [NM_007148]	ACTTCTAGGCTATGAAACTGACTTCTAGGCTATGAAACTTACAGGGTATGGGTGGGCACA
10	+6.07	9.91	+2.60	8.61	0.7	11.22	0.0	0.00743804	0.28989523	0.00001429	0.01475410	SEPP1	A_23_P121926	NM_005410	ref|Homo sapiens selenoprotein P, plasma, 1 (SEPP1), transcript variant 1, mRNA [NM_005410]	CGTAAACTATGACCTAGGGGTTTTCTGTTGGATAATTAGCAGTTTAGAATGGAGGAAGAA
1	+4.65	9.76	+2.22	8.65	0.6	10.87	0.0	0.00859030	0.29236689	0.00007590	0.04016807	SH2D3C	A_33_P3293918	NM_170600	ref|Homo sapiens SH2 domain containing 3C (SH2D3C), transcript variant 1, mRNA [NM_170600]	CCATCTCACTGTAAATAAGTCTCTGTTCTGTAAATAGATGTACAGAAGCCATGTTATTTC
1	+4.40	9.13	+2.14	8.06	0.6	10.19	0.1	0.01040294	0.29778948	0.00011211	0.04835616	SLIT3	A_23_P58588	NM_003062	ref|Homo sapiens slit homolog 3 (Drosophila) (SLIT3), mRNA [NM_003062]	TCCAGCTTGATGGAGTTGGGACAGCCATGTGGGACCCCCTGGTGATTCAGCATGAAGGAA
1	+5.55	9.18	+2.47	7.94	0.5	10.42	0.3	0.00430785	0.27832717	0.00002557	0.02090909	SLC2A11	A_33_P3268649	NM_030807	ref|Homo sapiens solute carrier family 2 (facilitated glucose transporter), member 11 (SLC2A11), transcript variant 1, mRNA [NM_030807]	CGCAAAGCAGGCTCCTTTGAGATGATCATGCTGGGAAGACTGCTCGTGGGAGTCAATGCA
1	+4.49	8.94	+2.17	7.86	0.7	10.02	0.1	0.01502574	0.31192070	0.00010591	0.04697183	SLC44A1	A_23_P411806	NM_080546	ref|Homo sapiens solute carrier family 44, member 1 (SLC44A1), mRNA [NM_080546]	CTTTGTCATTCTGGTGGAGAATGCTTTGCGAGTGGCTACCATCAACACAGTAGGAGATTT
1	+5.12	9.94	+2.36	8.76	0.6	11.12	0.0	0.00779629	0.28989523	0.00004383	0.02845361	SLC9A4	A_33_P3396270	NM_001011552	ref|Homo sapiens solute carrier family 9 (sodium/hydrogen exchanger), member 4 (SLC9A4), mRNA [NM_001011552]	CTGAGAATGATGATTTTCAATTTCATCCATGTCCCTACAAAGGACATGAACTCATCATTT
1	+5.11	8.97	+2.35	7.79	0.3	10.15	0.0	0.00070848	0.27832717	0.00003398	0.02547619	SPTB	A_32_P134968	NM_001024858	ref|Homo sapiens spectrin, beta, erythrocytic (SPTB), transcript variant 1, mRNA [NM_001024858]	ACCTGCTCAACCGTGCTTCCACCAACCAGAGGAAACCCATTTACTAGTTTTTCTAATAAA
1	+7.13	9.90	+2.83	8.48	0.3	11.32	0.0	0.00044686	0.27832717	0.00000730	0.01210526	SBSN	A_33_P3269636	NM_001166034	ref|Homo sapiens suprabasin (SBSN), transcript variant 1, mRNA [NM_001166034]	GACAGGTTTCTGAAATCCCTGAAGGGGGTTGTACTGGGATTTGTGAATAAACTTGATACA
2	+5.67	9.61	+2.50	8.36	0.5	10.87	0.1	0.00263961	0.27832717	0.00001699	0.01671875	SYNGR3	A_23_P88909	NM_004209	ref|Homo sapiens synaptogyrin 3 (SYNGR3), mRNA [NM_004209]	ACAGGCTGCTAGAACAGCCCAGCCCTGTCAGTGTTGTGATCATGGTCCAGTCTTCGGGTT
1	+4.33	10.38	+2.11	9.33	0.4	11.44	0.0	0.00225219	0.27832717	0.00010607	0.04671329	TNXB	A_23_P156708	NM_032470	ref|Homo sapiens tenascin XB (TNXB), transcript variant XB-S, mRNA [NM_032470]	CTTCTCTGCCAGCGATCTCGCAGCACTGTGTTTACAGGGGGGAGGGGAGGGGTTCGTACA
1	+4.37	10.82	+2.13	9.76	0.3	11.88	0.0	0.00118121	0.27832717	0.00009988	0.04525180	TXNIP	A_23_P97700	NM_006472	ref|Homo sapiens thioredoxin interacting protein (TXNIP), mRNA [NM_006472]	TCCACCCTTTTCTGAGAGTTATTACAGCCAGAAAGTGTGGGCTGAAGATGGTTGGTTTCA
1	+35.92	8.87	+5.17	6.29	0.1	11.46	4.9	0.20447903	0.57492951	0.00011687	0.04906667	TK2	A_33_P3392537	NM_004614	ref|Homo sapiens thymidine kinase 2, mitochondrial (TK2), nuclear gene encoding mitochondrial protein, transcript variant 1, mRNA [NM_004614]	ATTTCAGCTTTTATTTAAGCTTTTTGACAGTACATGTAAAATATATGATTATAACCATTT
1	+5.24	10.11	+2.39	8.92	0.7	11.31	0.1	0.01034711	0.29778948	0.00004319	0.02863158	TMEM38A	A_23_P101392	NM_024074	ref|Homo sapiens transmembrane protein 38A (TMEM38A), mRNA [NM_024074]	TTCACAGAATCCTGGCAGCAGCTCCAGTCAAGAATGTCACTGGTTGGCATGATATTCTTA
1	+4.39	10.84	+2.14	9.77	0.3	11.91	0.1	0.00112800	0.27832717	0.00009273	0.04458015	TRIM7	A_23_P30315	NM_033342	ref|Homo sapiens tripartite motif containing 7 (TRIM7), transcript variant 6, mRNA [NM_033342]	CGTAACATACCAGTTAGGGCCTGCGGAAGCATCTTGTAATGGAACACATTACTATTTCTG
1	+5.49	8.42	+2.46	7.19	0.7	9.65	0.1	0.01017625	0.29738249	0.00003144	0.02475000	UBE2QL1	A_24_P479551	NM_001145161	ref|Homo sapiens ubiquitin-conjugating enzyme E2Q family-like 1 (UBE2QL1), mRNA [NM_001145161]	CGGATTATGTTTCGATTATAAATGAATGATCACCTCGAAGTCACTTTAGAACACATGTTG
1	+4.80	13.20	+2.26	12.06	0.3	14.33	0.1	0.00134567	0.27832717	0.00008067	0.04130081	LOC100128071	A_21_P0000068	NM_001167676	ref|Homo sapiens uncharacterized LOC100128071 (LOC100128071), mRNA [NM_001167676]	GCGCCGAGCACGAGACAATGATGCACATTTTAAAATAAAAGAATGATGCACATTTTAATA
1	+5.00	10.97	+2.32	9.81	0.5	12.13	0.1	0.00304791	0.27832717	0.00004129	0.02795699	LOC100129387	A_33_P3333777	NR_024490	ref|Homo sapiens uncharacterized LOC100129387 (LOC100129387), non-coding RNA [NR_024490]	TAAGAAGGTGAAGTGCACTGGAAGCCATTGAAGGATTTAAGAAATGGAGTATCTGGCCGG
1	+8.05	8.35	+3.01	6.84	0.4	9.85	0.0	0.00074697	0.27832717	0.00000349	0.00916667	LOC100144602	A_33_P3709327	NR_034138	ref|Homo sapiens uncharacterized LOC100144602 (LOC100144602), non-coding RNA [NR_034138]	CCCCATGAGGGTCTCTTTCTTCTGTGATATAAGCAAGAAATAAATGAATTGTGCAAATCC
1	+7.11	9.69	+2.83	8.27	0.7	11.10	0.1	0.00496851	0.28017165	0.00000715	0.01250000	LOC100289495	A_21_P0013047	NR_040022	ref|Homo sapiens uncharacterized LOC100289495 (LOC100289495), non-coding RNA [NR_040022]	CTGTATTTCAGACCGTCTCAGGAGAAATAGCAAGAGGCTGCCTCACTCCTTTGCCCTTGT
1	+4.42	8.65	+2.14	7.58	0.7	9.72	0.0	0.01454910	0.31080201	0.00011846	0.04940397	LOC100507501	A_21_P0008877	NR_039999	ref|Homo sapiens uncharacterized LOC100507501 (LOC100507501), non-coding RNA [NR_039999]	ATCGGAGAAAGTTTTTCAGGGTTAAACCTACTTCTTTCCCCCAAGAAACTCTTCTTGTCA
1	+6.06	13.78	+2.60	12.48	0.0	15.08	0.0	0.00008837	0.27832717	0.00001223	0.01452830	LOC338799	A_23_P116743	NR_002809	ref|Homo sapiens uncharacterized LOC338799 (LOC338799), non-coding RNA [NR_002809]	TTCCAACCTCCATTGCACTGCTTCCCCTAAGACTGTGACCTCCTGGAAGGCTGGAGCACA
1	+5.16	10.27	+2.37	9.08	0.0	11.45	0.2	0.00032448	0.27832717	0.00003716	0.02571429	FLJ43663	A_19_P00321361	NR_015431	ref|Homo sapiens uncharacterized LOC378805 (FLJ43663), transcript variant 1, non-coding RNA [NR_015431]	GCAACTTTCTTCTTTGTGCTCCAGGAACCTACGCACTATATATATAAATAAAGCTTAAGT
8	+7.38	9.20	+2.88	7.76	0.5	10.64	0.1	0.00188417	0.27832717	0.00000556	0.01166667	VAMP1	A_23_P105545	NM_016830	ref|Homo sapiens vesicle-associated membrane protein 1 (synaptobrevin 1) (VAMP1), transcript variant 3, mRNA [NM_016830]	CAGGAGCATCACAATTTGAGAGCAGTGCTGCCAAGCTAAAGAGGAAGTATTGGTGGAAAA
1	+4.49	7.63	+2.17	6.55	0.2	8.72	0.1	0.00078127	0.27832717	0.00008257	0.04193548	ZSCAN10	A_33_P3407409	NM_032805	ref|Homo sapiens zinc finger and SCAN domain containing 10 (ZSCAN10), mRNA [NM_032805]	AGGCATTGCTTTCTGGCCTCAGCTATGTAATTAAAACGCCCGAAGTAAAATGGCCTTCTC
1	+5.21	8.88	+2.38	7.69	0.6	10.08	0.2	0.00543414	0.28100748	0.00003478	0.02546512	ZNF608	A_23_P169978	NM_020747	ref|Homo sapiens zinc finger protein 608 (ZNF608), mRNA [NM_020747]	CGCTTTATACAGACATCAGTTCCATGGTGTTAATTTGAAATGCCTTAATGGCAGGCAAAA
1	+4.47	7.56	+2.16	6.48	0.2	8.64	0.1	0.00058670	0.27832717	0.00009162	0.04438462	ZNF671	A_23_P50217	NM_024833	ref|Homo sapiens zinc finger protein 671 (ZNF671), mRNA [NM_024833]	TCAGCTTTGTTCAAGAGGACACAGAAGGATTCTGCAAATAGCCTGCAGAGACTTACCTGT
1	+15.66	8.14	+3.97	6.16	0.0	10.13	0.0	0.00001537	0.10755936	0.00000111	0.00583333	ZNF738	A_33_P3231750	NR_027130	ref|Homo sapiens zinc finger protein 738 (ZNF738), non-coding RNA [NR_027130]	ATTTTGTTGGTACTACATTGCCCTGTTTTGTATATATTCTAATCTTTTATTAAAATTTGC
1	+4.93	11.29	+2.30	10.14	0.0	12.44	0.0	0.00013641	0.27832717	0.00005748	0.03415094	ZNF98	A_21_P0011731	NM_001098626	ref|Homo sapiens zinc finger protein 98 (ZNF98), mRNA [NM_001098626]	GGCAATGCCTGGACACTGCACAGCAGAATTTATATAGGAATGTGATGTTAGAGAACTACA
1	+18.36	9.15	+4.20	7.06	0.6	11.25	0.3	0.00094251	0.27832717	0.00000079	0.00454545	LOC100130547	A_33_P3259938	XR_113275	ref|PREDICTED: Homo sapiens hypothetical LOC100130547 (LOC100130547), miscRNA [XR_113275]	TGAGCCAGCGTGCCCAGTGGCTTTTCTGCTTTTTTCACTGATAAAAAATGTTTGATTTGC
1	+4.67	8.56	+2.22	7.44	0.5	9.67	0.1	0.00477928	0.28017165	0.00007146	0.03913043	HHIP	A_21_P0014446	ENST00000296575	ref|PREDICTED: Homo sapiens hypothetical LOC100505491 (LOC100505491), miscRNA [XR_109840]	GTAAATGCATGCCTGAAATTTGGTTAGATTGGCTGTGTTTTGTGTCTTTTAACATGATCA
1	+5.08	9.23	+2.34	8.06	1.0	10.41	0.0	0.02958147	0.36693044	0.00007527	0.04016949	XLOC_l2_009292	A_21_P0012310	ENST00000440005	ref|PREDICTED: Homo sapiens hypothetical LOC100506454 (LOC100506454), miscRNA [XR_109700]	GCACGGTGTCCCTGGGTTGGCCACCCAGCTTAGTTTTAAAATAAAATAATGTAATCTTGG
1	+4.64	11.47	+2.21	10.36	0.1	12.58	0.0	0.00019137	0.27832717	0.00008257	0.04160000	XLOC_013717	A_21_P0010032	ENST00000432067	ref|PREDICTED: Homo sapiens hypothetical LOC100507284 (LOC100507284), miscRNA [XR_110793]	TAAGAGAAGACAAAGCAAAGGTATGAAAGGAACACACGTCCCTGACTGACTAGGAGGAAC
1	+4.35	14.70	+2.12	13.64	0.0	15.76	0.0	0.00018587	0.27832717	0.00011179	0.04855172	LOC100507303	A_21_P0014312	XR_109242	ref|PREDICTED: Homo sapiens hypothetical LOC100507303 (LOC100507303), miscRNA [XR_109242]	CGGTAAGGTGGGCGCTGTGTCTATTGAAGTGCTTAGCAATAAAGAAAGGTAGTGAGTTGA
1	+5.06	9.25	+2.34	8.08	0.3	10.42	0.4	0.00403055	0.27832717	0.00005637	0.03446602	LOC100507507	A_32_P19840	XR_108783	ref|PREDICTED: Homo sapiens hypothetical LOC100507507 (LOC100507507), miscRNA [XR_108783]	CACGGTTAATCCATCTACTTTATTGCATTATATAGAGAAATAAATGAAATGTCATAGCTG
1	+6.16	9.88	+2.62	8.56	0.6	11.19	0.3	0.00686362	0.28896291	0.00001366	0.01508772	LOC100508950	A_21_P0014707	XR_112293	ref|PREDICTED: Homo sapiens hypothetical LOC100508950 (LOC100508950), miscRNA [XR_112293]	CATTGTCAACTTTTAAACATTGGTTACCTTTTGGGAGAATAAAGGGAATGGGGGCGATGA
1	+6.20	11.13	+2.63	9.81	0.4	12.44	0.1	0.00085091	0.27832717	0.00001159	0.01520833	LOC100292909	A_21_P0013955	XM_002345507	ref|PREDICTED: Homo sapiens hypothetical protein LOC100292909 (LOC100292909), mRNA [XM_002345507]	CCCTATCTAGGAGCAGAATGTGACGCATTGTAAACAAATAAATATTGAAAACTCGATGTT
1	+4.47	9.87	+2.16	8.79	0.6	10.95	0.0	0.00732949	0.28964616	0.00009448	0.04407407	LOC100652740	A_21_P0014012	XM_003403462	ref|PREDICTED: Homo sapiens hypothetical protein LOC100652740 (LOC100652740), mRNA [XM_003403462]	GAAACCTTGCCAGATGCTTCCTAGGGGAGCCAGAATTTGATCCCAACACTGATTAAAAAA
1	+8.16	9.98	+3.03	8.46	0.7	11.49	0.1	0.00450128	0.27832717	0.00000349	0.01000000	IVD	A_21_P0008622	ENST00000481262	tc|IVD_HUMAN (P26440) Isovaleryl-CoA dehydrogenase, mitochondrial precursor (IVD) , partial (42%) [THC2535201]	CAAAATCCTTCTATGTTCTCCAACGTCTTTGGGACAGAGCTCCTTGGCAGGGTTTACAAA
1	+7.03	9.94	+2.81	8.54	0.4	11.35	0.2	0.00137463	0.27832717	0.00000715	0.01216216	XLOC_l2_005793	A_21_P0011544	THC2699069	tc|Q7SG75_NEUCR (Q7SG75) Predicted protein, partial (3%) [THC2699069]	TTGGGGAAGCTCTTCAACAGCAGCCCGAAGAAATCTAAAAACCACAAGAAAACTGCGAAC
1	+6.32	9.15	+2.66	7.82	0.6	10.48	0.0	0.00499392	0.28017165	0.00004192	0.02808511	XLOC_011373	A_21_P0008841	THC2722965	tc|ZNF21_HUMAN (P17025) Zinc finger protein 21 (Zinc finger protein KOX14), partial (3%) [THC2722965]	ATAATTGAGGAAGACAAAGCTGTCAGGACGACACCAAGAGAGTTAGAAAGCCCAAGAGTG

## Sheet: TIA1 <=-2 (vs GFP)
N	Fold Change	logSignal (A)	logRatio (M)	logControl	StdErr (logControl)	logExperiment	StdErr (logExperiment)	pval (limma)	FDR (limma)	pval (RankProd)	FDR (RankProd)	ProbeID	Oligo	Systematic Name	Description	Sequence
1	-705.97	11.57	-9.46	16.30	0.0	6.84	0.2	0.00000140	0.03023923	0.00000000	0.00000000	CEBPE	A_33_P3387991	NM_001805	ref|Homo sapiens CCAAT/enhancer binding protein (C/EBP), epsilon (CEBPE), mRNA [NM_001805]	ATAGACCATGGATAAATGGCAACCGGGGTGGCAAAGAGGGCAGGACCCAGCATAATGATT

## Sheet: TIA1 >=2 (vs HuR)
N	Fold Change	logSignal (A)	logRatio (M)	logControl	StdErr (logControl)	logExperiment	StdErr (logExperiment)	pval (limma)	FDR (limma)	pval (RankProd)	FDR (RankProd)	ProbeID	Oligo	Systematic Name	Description	Sequence
1	+3.28	9.86	+1.71	9.00	0.0	10.71	0.4	0.00021333	0.00451138	0.00013180	0.03789954	ENST00000378416	A_33_P3398111	ENST00000378416	ens|chromosome 16 open reading frame 85 [Source:HGNC Symbol;Acc:33799] [ENST00000378416]	GTTACTGCACTGAAGTTAGGCAAGCTTCTGCAGCTTTATTAAATGACCAATGCTGTCCCT
1	+3.28	9.35	+1.71	8.49	0.1	10.20	0.1	0.00000263	0.00044169	0.00012211	0.03697115	ENST00000375678	A_23_P372096	ENST00000375678	ens|chromosome 20 open reading frame 112 [Source:HGNC Symbol;Acc:16106] [ENST00000375678]	CAGAGAGAAATGATTTCAGTTTTAGGGGAAGATCTAGGTGTGTGACGTCTAATTCATTAG
1	+3.38	10.71	+1.76	9.83	0.1	11.59	0.0	0.00000095	0.00028930	0.00010258	0.03329897	CYHR1	A_23_P318604	ENST00000528663	ens|cysteine/histidine-rich 1 [Source:HGNC Symbol;Acc:17806] [ENST00000528663]	GCATTTTCCGAAAGCAGGGTGAAATTGTCTCTTCCCAGGAAAAAGATTAAACTCCTTGCA
1	+3.17	10.03	+1.66	9.20	0.0	10.86	0.0	0.00000113	0.00031007	0.00015927	0.04161826	DNAH17	A_33_P3556532	ENST00000464366	ens|dynein, axonemal, heavy chain 17 [Source:HGNC Symbol;Acc:2946] [ENST00000464366]	AATTTACCTGTAATTCCACAACCCAAGCATGACACTGCAGGGCCCTTATGCAACCTGTTA
1	+3.19	7.79	+1.67	6.95	0.1	8.62	0.0	0.00000145	0.00034446	0.00015244	0.04102564	ENST00000389600	A_33_P3378354	ENST00000389600	ens|guanylate cyclase 1, soluble, beta 2 [Source:HGNC Symbol;Acc:4686] [ENST00000389600]	CTCTGCCTTTGATTTCTAGGTCCTTCCTCTGCTAATATCAGTCAGAAATTTAAAATAAAC
1	+3.46	12.18	+1.79	11.28	0.1	13.07	0.0	0.00000083	0.00028081	0.00008702	0.03096045	ENST00000369161	A_33_P3253214	ENST00000369161	ens|histone cluster 2, H2aa3 [Source:HGNC Symbol;Acc:4736] [ENST00000369161]	AACTCAAAAGGCTCTTTTCAGAGCCACCCACGTTTTCAAATAAAAGAGTTGTTAATGCTG
1	+3.97	9.36	+1.99	8.37	0.0	10.36	0.1	0.00000044	0.00025671	0.00002811	0.02058140	PPIL2	A_33_P3209396	ENST00000498589	ens|peptidylprolyl isomerase (cyclophilin)-like 2 [Source:HGNC Symbol;Acc:9261] [ENST00000498589]	AAGCCAAGACAGAAGAAACCAGAACCCAACCTCTTGTGGGACCGGTTGACCTCCCCATGC
1	+4.25	9.79	+2.09	8.74	0.3	10.83	0.1	0.00001428	0.00103492	0.00002175	0.01670732	ENST00000542270	A_24_P376422	ENST00000542270	ens|Uncharacterized protein [Source:UniProtKB/TrEMBL;Acc:C9JMR9] [ENST00000542270]	GAGCCAAGTTTGCATTTTCACACGCATCTCACACTCCTCTGCACTCTCAACTTGGAGAGC
1	+6.47	7.74	+2.69	6.40	0.1	9.09	0.0	0.00000005	0.00018611	0.00000222	0.00666667	ZNF730	A_33_P3423445	ENST00000327867	ens|zinc finger protein 730 [Source:HGNC Symbol;Acc:32470] [ENST00000327867]	CACAACTTTCTAAGATTGAACCAGTAAGAACCAGAAGTCTTAACCAGAGCAAAAATGTAT
1	+3.36	9.48	+1.75	8.61	0.0	10.36	0.1	0.00000089	0.00028334	0.00010925	0.03440000	XLOC_014097	A_21_P0010209	ENST00000431150	gb|17000600332949 GRN_PRENEU Homo sapiens cDNA 5', mRNA sequence [CN278680]	AGAAGAAAAATATTTTCCAAGGACCAAGTACCCACCGGCCACCGTGGGAAATGTTTTCAC
1	+3.43	9.54	+1.78	8.65	0.0	10.43	0.1	0.00000180	0.00037543	0.00009051	0.03166667	XLOC_010952	A_21_P0008404	BM562684	gb|AGENCOURT_6588537 NIH_MGC_98 Homo sapiens cDNA clone IMAGE:5478432 5', mRNA sequence [BM562684]	TTTCCAGCTTTCTGTGCCCTAAATAAACTTCTGCTGGGATTGAGCCATCAGCATTCTGTG
1	+10.31	7.74	+3.37	6.06	0.1	9.42	3.0	0.06679485	0.19095157	0.00007908	0.03000000	XLOC_001369	A_21_P0001836	ENST00000446357	gb|DB068839 TESTI4 Homo sapiens cDNA clone TESTI4010891 5', mRNA sequence [DB068839]	ATTTACTGAGCGCTTATTTTCCAAATGTTCTAATCCTTCACGCAACCCAAACGCTTCTCA
1	+3.36	9.01	+1.75	8.14	0.1	9.89	0.0	0.00000104	0.00030025	0.00010544	0.03387755	ENST00000400371	A_33_P3208995	ENST00000400371	gb|Homo sapiens cDNA clone IMAGE:40000318. [BC100776]	GGAATCTTGCCTCACTCCCAATCAGAGAATTAAAACAAGATTAAAACAAGAGAGAAAAAC
1	+3.36	13.42	+1.75	12.55	0.1	14.30	0.1	0.00000181	0.00037543	0.00010004	0.03298429	LOC340335	A_33_P3812038	AK074459	gb|Homo sapiens cDNA FLJ23879 fis, clone LNG13743. [AK074459]	AACAGACAGTCCCAAAGTGCCATGAGAGAAGCTCTCAGGGCCTGGGCGTGATGGTTCATG
1	+3.19	11.42	+1.67	10.59	0.0	12.26	0.0	0.00000114	0.00031127	0.00015530	0.04161702	LOC284939	A_33_P3821494	AK094442	gb|Homo sapiens cDNA FLJ37123 fis, clone BRACE2022450. [AK094442]	GCCTCCAACTTCCGCCAATCTAGCCCAAGGATGGCGCTCTAAATAAAACGCGTTCTACAG
1	+5.64	14.63	+2.50	13.38	0.6	15.88	1.2	0.00887224	0.04921411	0.00002350	0.01783133	LOC100130430	A_33_P3287661	AK126997	gb|Homo sapiens cDNA FLJ45052 fis, clone BRAWH3022542. [AK126997]	CCCCCCGCCCGCATTTCGCCGACGGCGGGGCCGCAGCCAAGGTCACGGTGTCCGGGTGCT
1	+3.73	9.75	+1.90	8.80	0.0	10.70	0.0	0.00000045	0.00025671	0.00004923	0.02605042	F2R	A_33_P3212274	BC016059	gb|Homo sapiens coagulation factor II (thrombin) receptor, mRNA (cDNA clone IMAGE:4849569), with apparent retained intron. [BC016059]	CACCCCCAAAAAGAAAAGCTCTCACGTTGCTCCACCAATAAACGTTTCGATCTTTAAAAT
2	+4.63	9.75	+2.21	8.65	0.0	10.86	0.0	0.00000013	0.00019430	0.00001143	0.01531915	LOC400684	A_33_P3640101	BC000922	gb|Homo sapiens hypothetical gene supported by BC000922, mRNA (cDNA clone IMAGE:3447073), partial cds. [BC000922]	TTTGTGTGGAATGCTAGCTCTGGAAGAGCAGAAATAAATACAGCTTAAGCTTTGAACCAT
3	+3.68	8.15	+1.88	7.21	0.0	9.09	0.1	0.00000054	0.00025671	0.00005510	0.02570370	LOC643401	A_33_P3821778	BC039509	gb|Homo sapiens hypothetical protein LOC340109, mRNA (cDNA clone IMAGE:5578073), partial cds. [BC039509]	GAAAAGCTTGTGCTGGACAAATAGATGTCCAAATTGAATAGATGTTTTCTTAAGCTGAAC
1	+3.48	10.14	+1.80	9.24	0.1	11.04	0.1	0.00000212	0.00039918	0.00008035	0.02959064	LOC200609	A_33_P3788772	AL137458	gb|Homo sapiens mRNA; cDNA DKFZp434E2221 (from clone DKFZp434E2221) [AL137458]	AAGATTTCCTCCTGGGGATGTTAACTCATCTGCACTTCCAGGTTGAAGCAAAGCTGAATG
1	+40.06	9.34	+5.32	6.68	0.1	12.00	5.2	0.08298586	0.21999147	0.00009099	0.03165746	EL947753	A_33_P3273394	EL947753	gb|human_002104 human eyeball cDNA Library Homo sapiens cDNA 5', mRNA sequence [EL947753]	ACTGTAAGAAGTCAGGAGGGAATTCTTTATTAGAAATTGAAGATCCCGCTGGGCGTGGTG
1	+10.25	8.94	+3.36	7.26	0.2	10.62	0.2	0.00000012	0.00019430	0.00000079	0.00454545	GNASAS	A_19_P00801041	TCONS_00075451_GNASAS	linc|BROAD Institute lincRNA (GNASAS), lincRNA [TCONS_00075451_GNASAS]	ATGAGTCAGGAGAGAGGGCATGGAGCTGTTTTCCTGCTCTGCTTGTGGGGCTGGGTTTCT
1	+3.36	8.90	+1.75	8.03	0.1	9.78	0.1	0.00000372	0.00052896	0.00010099	0.03295337	XLOC_001910	A_21_P0002632	ENST00000445534	linc|BROAD Institute lincRNA (XLOC_001910), lincRNA [TCONS_00005038]	GTGATTTTCCGATCCTGCATCCGGTACAGCTGTGCGGACTCTGCTCTTCCTGCCATTCCA
1	+55.71	9.03	+5.80	6.13	0.1	11.93	5.8	0.09076939	0.23365188	0.00006669	0.02727273	XLOC_007640	A_21_P0006376	TCONS_00016745	linc|BROAD Institute lincRNA (XLOC_007640), lincRNA [TCONS_00016745]	TCCTCTCATTTCTGCTACATTCAGAATACCTATTTTACTCCTTAAAGCCACTGAGTCTAC
1	+3.69	10.23	+1.88	9.29	0.0	11.17	0.0	0.00000050	0.00025671	0.00005415	0.02643411	XLOC_008337	A_21_P0006808	TCONS_00018082	linc|BROAD Institute lincRNA (XLOC_008337), lincRNA [TCONS_00018082]	AGGAAGAAATCGCACCAGCCCAGAATCAACTGCATAACATACAAACTTTAAAAGGAAGAA
1	+4.45	8.42	+2.15	7.34	0.1	9.50	0.1	0.00000064	0.00026314	0.00001477	0.01550000	XLOC_010542	A_21_P0008246	TCONS_00022238	linc|BROAD Institute lincRNA (XLOC_010542), lincRNA [TCONS_00022238]	GAAAATGGGCTTCAGTTTTCAAGTCTGCAGCTGAGTTGGGAAGTTGCGGACAGTAACCAG
1	+3.53	10.03	+1.82	9.12	0.1	10.94	0.0	0.00000165	0.00035920	0.00007336	0.02834356	XLOC_012162	A_21_P0009386	TCONS_00025888	linc|BROAD Institute lincRNA (XLOC_012162), lincRNA [TCONS_00025888]	GTGTGCTGTATTATACACCGTCTCCATAGTATTCATTGTTATGGCTAATCATCCATAGTT
1	+4.32	9.48	+2.11	8.43	0.0	10.54	0.2	0.00000068	0.00026981	0.00001636	0.01609375	XLOC_013300	A_21_P0009763	TCONS_00027300	linc|BROAD Institute lincRNA (XLOC_013300), lincRNA [TCONS_00027300]	TTTTTCTGTCTCCAAACTAGATTGGCAGCCGTTTTTTGAGAGCAGGATGGCACCTGACTT
2	+5.86	7.59	+2.55	6.31	0.0	8.86	0.1	0.00000014	0.00019430	0.00000254	0.00666667	XLOC_l2_006152	A_21_P0011599	TCONS_l2_00011380	linc|BROAD Institute lincRNA (XLOC_l2_006152), lincRNA [TCONS_l2_00011380]	GCTCTGGTGTGAGGTTGCAACAGGAGTAGGATTGGTTCAATCAGCATATTTTCTTTCATG
1	+4.01	7.55	+2.00	6.55	0.0	8.55	0.0	0.00000026	0.00022991	0.00002557	0.01916667	XLOC_l2_006665	A_21_P0011685	TCONS_l2_00012420	linc|BROAD Institute lincRNA (XLOC_l2_006665), lincRNA [TCONS_l2_00012420]	CAAACCCTGAAGCCATTGCTCAAATTTTGTTCGACATCAGACAGATAATTTGTATTAATG
1	+3.03	9.68	+1.60	8.88	0.1	10.48	0.1	0.00000539	0.00062821	0.00020468	0.04864151	XLOC_l2_013873	A_21_P0013325	THC2534069	linc|BROAD Institute lincRNA (XLOC_l2_013873), lincRNA [TCONS_l2_00026658]	TTCTGAGTTTGCAGACTCAGGTCCATTCTGTATTTGCAAACGAGGACAAAAAGAAAGGTG
1	+10.56	8.00	+3.40	6.30	0.3	9.70	0.1	0.00000028	0.00023558	0.00000079	0.00500000	DECR1	A_24_P269619	NM_001359	ref|Homo sapiens 2,4-dienoyl CoA reductase 1, mitochondrial (DECR1), nuclear gene encoding mitochondrial protein, mRNA [NM_001359]	CTCAAACTGGAAATAAGGTTCATGCAATTCAGTGTGATGTGAGGGATCCTGATATGGTTC
1	+3.64	8.29	+1.87	7.36	0.0	9.23	0.0	0.00000051	0.00025671	0.00005732	0.02560284	ACSS1	A_33_P3422404	NM_032501	ref|Homo sapiens acyl-CoA synthetase short-chain family member 1 (ACSS1), nuclear gene encoding mitochondrial protein, mRNA [NM_032501]	AGAGCGTTGCTTTGATCTGGGAGCGCGATGAGCCTGGAACGGAAGTGAGGATCACCTACA
1	+4.69	9.75	+2.23	8.63	0.1	10.86	0.1	0.00000051	0.00025671	0.00001016	0.01391304	ADAMTS10	A_33_P3223056	NM_030957	ref|Homo sapiens ADAM metallopeptidase with thrombospondin type 1 motif, 10 (ADAMTS10), mRNA [NM_030957]	CACACACTCCTGCCAGGAAGCCCTACATCAATAAAGTTCTGTCTTGTGTAGATTTCTACG
1	+3.59	11.00	+1.85	10.08	0.0	11.92	0.1	0.00000187	0.00037918	0.00006415	0.02767123	APC2	A_23_P101905	NM_005883	ref|Homo sapiens adenomatosis polyposis coli 2 (APC2), mRNA [NM_005883]	TAAGGACGACACCGTCAGCTGTCCGACTCGCACACATTTAATAAACTGAGCTCTTGCATT
1	+3.64	7.56	+1.87	6.62	0.1	8.49	0.0	0.00000147	0.00034557	0.00005923	0.02626761	AKR1C3	A_23_P138541	NM_003739	ref|Homo sapiens aldo-keto reductase family 1, member C3 (3-alpha hydroxysteroid dehydrogenase, type II) (AKR1C3), mRNA [NM_003739]	TTTTGAGTTCCAGTTGACTGCAGAGGACATGAAAGCCATAGATGGCCTAGACAGAAATCT
1	+3.38	10.36	+1.76	9.48	0.1	11.24	0.1	0.00000244	0.00042218	0.00009829	0.03257895	ABTB1	A_33_P3297444	NM_032548	ref|Homo sapiens ankyrin repeat and BTB (POZ) domain containing 1 (ABTB1), transcript variant 1, mRNA [NM_032548]	TCCCATGCACAGGGCCATTCAGGAAGGGCTGGGGGAGTGTGTGTGGCAATAAAGCTTGAA
1	+5.56	13.15	+2.48	11.91	0.1	14.39	0.1	0.00000010	0.00019430	0.00000365	0.00741935	APOE	A_33_P3223592	NM_000041	ref|Homo sapiens apolipoprotein E (APOE), mRNA [NM_000041]	CGCCCCAGCCGTCCTCCTGGGGTGGACCCTAGTTTAATAAAGATTCACCAAGTTTCACGC
6	+3.05	13.20	+1.61	12.40	0.0	14.01	0.2	0.00000599	0.00066766	0.00020452	0.04897338	BAX	A_23_P208706	NM_138764	ref|Homo sapiens BCL2-associated X protein (BAX), transcript variant sigma, mRNA [NM_138764]	TGCCTTGGACTGTGTTTTTCCTCCATAAATTATGGCATTTTTCTGGGAGGGGTGGGGATT
1	+6.07	8.41	+2.60	7.11	0.0	9.71	0.0	0.00000004	0.00016082	0.00000254	0.00695652	BMP2	A_33_P3237150	NM_001200	ref|Homo sapiens bone morphogenetic protein 2 (BMP2), mRNA [NM_001200]	GCTTTTCTTTCCAAGGTTGTGTGTTTGAACACATTTCTCCAAATGTTAAACCTATTTCAG
1	+4.28	8.58	+2.10	7.53	0.0	9.63	0.1	0.00000067	0.00026981	0.00001778	0.01623188	BDKRB2	A_23_P304897	NM_000623	ref|Homo sapiens bradykinin receptor B2 (BDKRB2), mRNA [NM_000623]	GCCCTATGCATGGTGTAGATGCCCTGATAAAGAACATCTGTCCTGTGAAAGACTCAATGA
1	+3.16	14.11	+1.66	13.28	0.0	14.94	0.1	0.00000131	0.00032464	0.00016403	0.04199187	BTG3	A_23_P80068	NM_006806	ref|Homo sapiens BTG family, member 3 (BTG3), transcript variant 2, mRNA [NM_006806]	AAGTGGACGATTTGTTCTAGCACCTTTGAGAATTTACTTTATGGAGCGTATGTAAGTTAT
1	+3.36	7.28	+1.75	6.41	0.1	8.16	0.0	0.00000098	0.00029560	0.00010734	0.03431472	C2CD2	A_24_P940149	NM_015500	ref|Homo sapiens C2 calcium-dependent domain containing 2 (C2CD2), transcript variant 1, mRNA [NM_015500]	GTAGCCATCTCCTTGTTGCAGCTGAAAACCTGCTGTGAGAGTTTTGACAGAGCACTTTAT
1	+3.74	8.56	+1.90	7.61	0.0	9.51	0.0	0.00000039	0.00025671	0.00004795	0.02603448	CNN1	A_23_P125233	NM_001299	ref|Homo sapiens calponin 1, basic, smooth muscle (CNN1), mRNA [NM_001299]	AGAGACCCAGCGGACACACGCGGTTTCGTTTGCAGCGACTGGCATACTATGTGGATGTGA
1	+3.69	9.05	+1.88	8.11	0.0	10.00	0.2	0.00000203	0.00038917	0.00005240	0.02640000	CTAG1A	A_23_P148541	NM_139250	ref|Homo sapiens cancer/testis antigen 1A (CTAG1A), mRNA [NM_139250]	TGATTGTTTGTCGCTGGAGGAGGACGGCTTACATGTTTGTTTCTGTAGAAAATAAAACTG
1	+8.84	8.32	+3.14	6.74	0.0	9.89	0.3	0.00000035	0.00025251	0.00000127	0.00571429	CRABP1	A_33_P3326483	NM_004378	ref|Homo sapiens cellular retinoic acid binding protein 1 (CRABP1), mRNA [NM_004378]	GCTCCATAGTTTGGCATTTGCACGGTTTCGAAGTCATTAAACTGGTTAGACGTGTCTCAA
9	+3.82	7.70	+1.93	6.74	0.0	8.67	0.1	0.00000064	0.00026314	0.00004113	0.02539216	CCL2	A_23_P89431	NM_002982	ref|Homo sapiens chemokine (C-C motif) ligand 2 (CCL2), mRNA [NM_002982]	GAAATTGCTTTTCCTCTTGAACCACAGTTCTACCCCTGGGATGTTTTGAGGGTCTTTGCA
1	+3.27	10.26	+1.71	9.41	0.1	11.12	0.1	0.00000161	0.00035676	0.00012989	0.03804651	CHGA	A_33_P3293164	NM_001275	ref|Homo sapiens chromogranin A (parathyroid secretory protein 1) (CHGA), mRNA [NM_001275]	CTTTTGGTGAAAGCTGAGAACTCCTGACTGTAACATATTCTGTATGAACTTTATCTAAAG
2	+4.85	11.23	+2.28	10.09	0.2	12.37	0.0	0.00000073	0.00026981	0.00000857	0.01227273	C1orf213	A_23_P362228	NR_033690	ref|Homo sapiens chromosome 1 open reading frame 213 (C1orf213), transcript variant 1, non-coding RNA [NR_033690]	AGGGTCTCCAATTTAGGCTTTCAACATTATCTCTAAAGAAGGTTATACATTATGTCGGCT
1	+3.25	8.47	+1.70	7.62	0.1	9.32	0.3	0.00004175	0.00181118	0.00012926	0.03803738	C12orf53	A_24_P248185	NM_153685	ref|Homo sapiens chromosome 12 open reading frame 53 (C12orf53), transcript variant 1, mRNA [NM_153685]	GGCTCCTAGGCTGTGATATATATTTTTGTATTATCTCTTTCTTCTTCTTGTGGTGATCAT
1	+3.17	9.69	+1.66	8.86	0.0	10.52	0.1	0.00000208	0.00039488	0.00015816	0.04184874	C2orf48	A_21_P0000205	NM_182626	ref|Homo sapiens chromosome 2 open reading frame 48 (C2orf48), mRNA [NM_182626]	AGATCTGCTGCTTTCAATCACACCCACTGCCTCTCATGCCGGAGTGGGGGAAATGGAACC
1	+3.39	8.87	+1.76	7.99	0.0	9.75	0.0	0.00000076	0.00027098	0.00010401	0.03358974	C20orf201	A_23_P348524	NM_001007125	ref|Homo sapiens chromosome 20 open reading frame 201 (C20orf201), mRNA [NM_001007125]	GAGAACGTGGATGGCACCATCTTCCCGCGGTGACGGCGACTGAGAGTGTGCGACGCGCCC
1	+4.29	9.01	+2.10	7.96	0.1	10.06	0.1	0.00000036	0.00025251	0.00001810	0.01605634	C5orf27	A_32_P128209	NR_026936	ref|Homo sapiens chromosome 5 open reading frame 27 (C5orf27), non-coding RNA [NR_026936]	CCTAAGAAGTTCCCTGAACCCCATTCTTTGTTGTGGCTAACTGGTCCCCTTGGAATTTTT
1	+3.19	9.21	+1.67	8.37	0.1	10.04	0.0	0.00000153	0.00034966	0.00015006	0.04055794	C5orf4	A_23_P501831	NM_032385	ref|Homo sapiens chromosome 5 open reading frame 4 (C5orf4), mRNA [NM_032385]	GGGCCCAGCCCTATCCTTTTCTGTATCAAACAAAATCCTTGAGGTTGGTATACAAGTTAA
1	+16.28	8.84	+4.02	6.83	0.0	10.85	0.1	0.00000000	0.00003471	0.00000048	0.00600000	COL2A1	A_23_P500464	NM_001844	ref|Homo sapiens collagen, type II, alpha 1 (COL2A1), transcript variant 1, mRNA [NM_001844]	TGCAAAATAAAATCTCGGTGTTCTATTTATTTATTGTCTTCCTGTAAGACCTTCGGGTCA
1	+3.60	8.29	+1.85	7.37	0.1	9.22	0.0	0.00000083	0.00028081	0.00006590	0.02748344	COL5A2	A_23_P33196	NM_000393	ref|Homo sapiens collagen, type V, alpha 2 (COL5A2), mRNA [NM_000393]	TTGTTCACTGTTCCTCTGTCATACTGTATCTGGAATGCTTTGTAATACTTGCATGCTTCT
1	+3.24	9.51	+1.70	8.66	0.0	10.36	0.2	0.00000509	0.00060245	0.00012592	0.03758294	CRMP1	A_23_P132889	NM_001014809	ref|Homo sapiens collapsin response mediator protein 1 (CRMP1), transcript variant 1, mRNA [NM_001014809]	GTACTAGTGTGGTGTGTTTGCTTGGAAATTCCTTGCCCCACAGTTGTGTTCATGCTGAAT
1	+3.22	10.42	+1.69	9.58	0.0	11.27	0.1	0.00000189	0.00037994	0.00014085	0.03977578	C1S	A_23_P2492	NM_001734	ref|Homo sapiens complement component 1, s subcomponent (C1S), transcript variant 2, mRNA [NM_001734]	GCCTTGCTAGAGGTAGAGTTTGATCATAGAATTGTGCTGGTCATACATTTGTGGTCTGAC
1	+3.09	12.95	+1.63	12.13	0.1	13.76	0.1	0.00000192	0.00038108	0.00018372	0.04537255	CCNB1	A_33_P3401621	NM_031966	ref|Homo sapiens cyclin B1 (CCNB1), mRNA [NM_031966]	GAATCCCTAGTCCCCCTGTTTTCTGTTTCTTCTTGTGATTGCTGCCATAATTCTAAGTTA
1	+3.70	7.86	+1.89	6.91	0.1	8.80	0.1	0.00000080	0.00028034	0.00005335	0.02625000	CYP2C18	A_23_P52480	NM_000772	ref|Homo sapiens cytochrome P450, family 2, subfamily C, polypeptide 18 (CYP2C18), transcript variant 1, mRNA [NM_000772]	GCTATTCTCCATACTCTGTATCACTTGTATTGACCACCACATATGCTAATACCTATCTAC
2	+3.52	13.09	+1.82	12.18	0.0	14.00	0.0	0.00000059	0.00026314	0.00007670	0.02945122	DDB2	A_23_P52610	NM_000107	ref|Homo sapiens damage-specific DNA binding protein 2, 48kDa (DDB2), mRNA [NM_000107]	CAAGGGCCCCTCTGTATCTAGCCTGGAACCAAGGTTATCTTGGAACTAAATGACTTTTCT
1	+5.10	11.60	+2.35	10.43	0.1	12.78	0.1	0.00000016	0.00019498	0.00000619	0.01000000	DHRS2	A_23_P321501	NM_182908	ref|Homo sapiens dehydrogenase/reductase (SDR family) member 2 (DHRS2), transcript variant 1, mRNA [NM_182908]	CCAGGAGCCTGAGGGGGTGTCTAGGTGATCATTTGGATCTGGAGCAGAGTCTGCCATTCT
1	+5.79	10.71	+2.53	9.44	0.1	11.98	0.1	0.00000007	0.00019430	0.00000302	0.00760000	DHDH	A_23_P67367	NM_014475	ref|Homo sapiens dihydrodiol dehydrogenase (dimeric) (DHDH), mRNA [NM_014475]	GGAAAGTGAGCTCCTGGCTGACATCCTTGAAGAGGTGAGGAAGGCCATTGGAGTCACCTT
1	+4.24	11.24	+2.08	10.20	0.0	12.29	0.0	0.00000020	0.00020660	0.00001905	0.01578947	DPYSL4	A_23_P331049	NM_006426	ref|Homo sapiens dihydropyrimidinase-like 4 (DPYSL4), mRNA [NM_006426]	TAGGCTTCTTAGTAGCAGCTTTGTACACTGAGGACACTGTAGCCAGGAACCTGTGCATGC
1	+3.55	8.16	+1.83	7.25	0.1	9.08	0.1	0.00000101	0.00029970	0.00007146	0.02795031	DRD2	A_33_P3733417	NM_000795	ref|Homo sapiens dopamine receptor D2 (DRD2), transcript variant 1, mRNA [NM_000795]	TGGGGCCTAGACTCTGTAACATCACTATCCATGCACCAAACTAATAAAACTTTGACGAGT
1	+3.49	8.36	+1.80	7.46	0.0	9.26	0.0	0.00000060	0.00026314	0.00008082	0.02942197	DNAH2	A_32_P206899	NM_020877	ref|Homo sapiens dynein, axonemal, heavy chain 2 (DNAH2), mRNA [NM_020877]	GCCGGACCTCACTCAGACTTTGACCTTGGCCGAATTTGTGTGATGTGGCCCTGGAGATAC
1	+4.87	13.45	+2.28	12.31	0.1	14.59	0.0	0.00000013	0.00019430	0.00000746	0.01119048	EEF1A2	A_33_P3229953	NM_001958	ref|Homo sapiens eukaryotic translation elongation factor 1 alpha 2 (EEF1A2), mRNA [NM_001958]	TCGGTCAGCGACTGGATGCTCGCCATCAAGGTCCAGTGGAAGTTCTTCAAGAGGAAAGGC
1	+3.06	8.66	+1.61	7.85	0.0	9.47	0.1	0.00000228	0.00040766	0.00019595	0.04782946	FAM22F	A_33_P3212754	NM_017561	ref|Homo sapiens family with sequence similarity 22, member F (FAM22F), mRNA [NM_017561]	AAGCAGTGCCTTGGGGGCCTTGTGTGTAAATGTGAATAAATGTAGTTGTTTTGGAAAATG
1	+3.70	8.53	+1.89	7.59	0.0	9.48	0.0	0.00000044	0.00025671	0.00005224	0.02674797	FAM43B	A_32_P125338	NM_207334	ref|Homo sapiens family with sequence similarity 43, member B (FAM43B), mRNA [NM_207334]	ACAAAAAGCCCAAAGATCTATGTGTCACTGATCATTGTAAATAAAGTGGACCTGCTTTTA
1	+11.99	10.19	+3.58	8.40	0.2	11.98	0.1	0.00000005	0.00018611	0.00000079	0.00555556	FAM57B	A_23_P163711	NM_031478	ref|Homo sapiens family with sequence similarity 57, member B (FAM57B), mRNA [NM_031478]	GGCTCCTCTCCAGGGTAGGCCAGCTTGAGGAATCTTATTTATTTTATTTATTTACCCAAA
1	+3.31	13.25	+1.73	12.39	0.0	14.11	0.1	0.00000117	0.00031311	0.00011941	0.03668293	FSCN1	A_33_P3411075	NM_003088	ref|Homo sapiens fascin homolog 1, actin-bundling protein (Strongylocentrotus purpuratus) (FSCN1), mRNA [NM_003088]	CTAAACGCCCATGATAGTAGCTTCAAACTGGAAATAGCGAAATAAAATAACTCAGTCTGC
1	+5.65	10.01	+2.50	8.76	0.0	11.26	0.1	0.00000008	0.00019430	0.00000365	0.00766667	FER1L4	A_23_P80048	NR_024377	ref|Homo sapiens fer-1-like 4 (C. elegans) pseudogene (FER1L4), non-coding RNA [NR_024377]	GAAGTCTTTCTTACCCATGTGAGCTACCCCAGAGTCTAGTGCTTCCTCTGAATAAACCTA
1	+3.20	11.45	+1.68	10.61	0.1	12.29	0.0	0.00000128	0.00032431	0.00014847	0.04030172	FBLN1	A_23_P211631	NM_006486	ref|Homo sapiens fibulin 1 (FBLN1), transcript variant D, mRNA [NM_006486]	GGAATGGCTGGGATTTCTCGGCACTCTGCATCATCCATCTTTTCTTATAGGTGGGAAAAT
1	+3.66	8.90	+1.87	7.96	0.0	9.84	0.0	0.00000052	0.00025671	0.00005637	0.02553957	FOXA2	A_24_P365515	NM_021784	ref|Homo sapiens forkhead box A2 (FOXA2), transcript variant 1, mRNA [NM_021784]	TCCGGTTTCCACTACTGTGTAGACTCCTGCTTCTTCAAGCACCTGCAGATTCTGATTTTT
1	+3.35	8.64	+1.74	7.77	0.0	9.51	0.1	0.00000112	0.00031007	0.00010893	0.03447236	FRG2	A_24_P623782	NM_001005217	ref|Homo sapiens FSHD region gene 2 (FRG2), mRNA [NM_001005217]	CTCTTTTAATTCAGAAAAGGTTGTAGGCTCTCACTCTTCTAGCCTGAACCCATGGAGTAC
1	+3.88	10.26	+1.95	9.29	0.0	11.24	0.0	0.00000033	0.00024253	0.00003335	0.02307692	GPR162	A_33_P3243439	NM_019858	ref|Homo sapiens G protein-coupled receptor 162 (GPR162), transcript variant A-2, mRNA [NM_019858]	TGCCCTACTCAGCTTCCATCACCCCTAGCAATATGTATTAAAGTCTGAAGTGTTGCCATG
1	+4.24	10.40	+2.08	9.36	0.0	11.44	0.1	0.00000026	0.00023118	0.00001890	0.01586667	GABRB3	A_33_P3277075	NM_000814	ref|Homo sapiens gamma-aminobutyric acid (GABA) A receptor, beta 3 (GABRB3), transcript variant 1, mRNA [NM_000814]	CAGGATTATTCTAGTAGGAATAGGCGATTGCTGTCATAATCAATTCTCATGTTGATTTCA
1	+3.05	9.80	+1.61	9.00	0.0	10.61	0.1	0.00000169	0.00036375	0.00020024	0.04831418	GGTLC1	A_21_P0012336	NM_178311	ref|Homo sapiens gamma-glutamyltransferase light chain 1 (GGTLC1), transcript variant A, mRNA [NM_178311]	ACTTTGGGGGACGGGCTTCCCCTGTGAGCAGCAGAGCAGCATAATAAATGAGGCCACTGT
1	+5.70	9.06	+2.51	7.80	0.0	10.31	0.1	0.00000012	0.00019430	0.00000318	0.00740741	GDAP1L1	A_23_P17354	NM_024034	ref|Homo sapiens ganglioside-induced differentiation-associated protein 1-like 1 (GDAP1L1), mRNA [NM_024034]	AACCTGCAGTCCTTCTTTGAGAGGGTCCAGAGACGCTTTGCCTTCCGGAAAGTCCTGGGT
2	+22.20	8.60	+4.47	6.37	0.0	10.84	0.0	0.00000000	0.00001113	0.00000016	0.00250000	GNAS-AS1	A_21_P0010500	NR_002785	ref|Homo sapiens GNAS antisense RNA 1 (non-protein coding) (GNAS-AS1), antisense RNA [NR_002785]	GTTTGATAAGCAAAGAGAGTTTGGTGAGCAAGATCCTTGAGGTAAGAGCTGATCTCTGAC
1	+3.64	13.20	+1.86	12.27	0.0	14.13	0.1	0.00000056	0.00026222	0.00006145	0.02687500	GADD45B	A_24_P239606	NM_015675	ref|Homo sapiens growth arrest and DNA-damage-inducible, beta (GADD45B), mRNA [NM_015675]	TGAGAGCGAGATGGGAAGCATAGATATCTATATTTTTATTTCTACTATGAGGGCCTTGTA
1	+13.48	8.40	+3.75	6.52	0.1	10.27	0.1	0.00000001	0.00004760	0.00000048	0.00428571	GUCY1B2	A_23_P14255	NR_003923	ref|Homo sapiens guanylate cyclase 1, soluble, beta 2 (GUCY1B2), non-coding RNA [NR_003923]	AGCTCCGACAAAGACACATCACCTTGCAAATGACACTTTGCCGTCTGGTTTCTGTGTTTT
1	+3.38	14.90	+1.76	14.02	0.1	15.78	0.1	0.00000136	0.00033405	0.00009686	0.03244681	HSPB1	A_21_P0013662	NM_001540	ref|Homo sapiens heat shock 27kDa protein 1 (HSPB1), mRNA [NM_001540]	CCCAGAAGCTGCAAAATCCGACGAGACTGCCGCCAAGTAAAGCCTTAGCCCGGATGCCCA
3	+3.66	8.96	+1.87	8.02	0.1	9.90	0.2	0.00000345	0.00050842	0.00005653	0.02542857	HBA2	A_24_P142305	NM_000517	ref|Homo sapiens hemoglobin, alpha 2 (HBA2), mRNA [NM_000517]	CACAGACTCAGAGAGAACCCACCATGGTGCTGTCTCCTGCCGACAAGACCAACGTCAAGG
1	+4.91	10.26	+2.30	9.11	0.0	11.41	0.1	0.00000012	0.00019430	0.00000667	0.01024390	HMHA1	A_33_P3318414	NM_012292	ref|Homo sapiens histocompatibility (minor) HA-1 (HMHA1), mRNA [NM_012292]	CCACCGTGTGGTTCTTTCACAGGCACGTTTATTTTGCTGAAATAAAAAGTTTTTAATCGG
2	+3.88	11.38	+1.96	10.40	0.3	12.35	0.0	0.00002182	0.00128872	0.00003938	0.02455446	HOXA6	A_21_P0000199	NM_024014	ref|Homo sapiens homeobox A6 (HOXA6), mRNA [NM_024014]	AAAGGAAAACAAGCTCATCAATTCCACGCAGCCCAGCGGGGAGGACTCAGAGGCAAAGGC
1	+4.24	11.98	+2.08	10.93	0.0	13.02	0.1	0.00000063	0.00026314	0.00001905	0.01558442	ING3	A_33_P3356711	NM_198267	ref|Homo sapiens inhibitor of growth family, member 3 (ING3), transcript variant 3, mRNA [NM_198267]	GTATGTATCAGTCCTTATTTAGAGACTGCCTGCTTTTTAATTCATATAGCTCTTTGGTTC
1	+3.05	8.67	+1.61	7.87	0.0	9.48	0.1	0.00000326	0.00049140	0.00020293	0.04877863	IGFBP6	A_23_P139912	NM_002178	ref|Homo sapiens insulin-like growth factor binding protein 6 (IGFBP6), mRNA [NM_002178]	TGCTGCAGCAACTCCAGACTGAGGTCTACCGAGGGGCTCAAACACTCTACGTGCCCAATT
1	+3.68	8.57	+1.88	7.62	0.1	9.51	0.1	0.00000084	0.00028081	0.00005335	0.02645669	IGFALS	A_23_P14892	NM_004970	ref|Homo sapiens insulin-like growth factor binding protein, acid labile subunit (IGFALS), transcript variant 2, mRNA [NM_004970]	TGCCCAGTGCACTTGCTGGAAGACGCAAGGGCCTGATGGGGTGGAAGGCATGGCGGCCCC
1	+3.66	10.51	+1.87	9.57	0.1	11.44	0.0	0.00000058	0.00026272	0.00005526	0.02558824	ITGA8	A_23_P46781	NM_003638	ref|Homo sapiens integrin, alpha 8 (ITGA8), mRNA [NM_003638]	CCCATTATGGGTAATAATACTAGCAATACTTCTTGGATTGTTGGTTCTCGCCATTTTAAC
2	+3.72	10.66	+1.90	9.71	0.0	11.60	0.0	0.00000043	0.00025671	0.00004907	0.02618644	IFITM1	A_33_P3423941	NM_003641	ref|Homo sapiens interferon induced transmembrane protein 1 (9-27) (IFITM1), mRNA [NM_003641]	GGCTCTGTGACAGTCTACCATATTATGTTACAGATAATACAGGAAAAACGGGGTTACTAG
1	+3.12	8.05	+1.64	7.23	0.0	8.87	0.2	0.00001534	0.00106825	0.00017213	0.04318725	IFITM10	A_33_P3358601	NM_001170820	ref|Homo sapiens interferon induced transmembrane protein 10 (IFITM10), mRNA [NM_001170820]	GATTTTGCACAGTGCCTGGCAGACATTTGACATTCAATAAACATTGTACGAACGAAAGAA
1	+21.65	8.64	+4.44	6.42	0.0	10.86	4.6	0.10071428	0.24987481	0.00009527	0.03208556	IL22RA2	A_23_P168288	NM_052962	ref|Homo sapiens interleukin 22 receptor, alpha 2 (IL22RA2), transcript variant 1, mRNA [NM_052962]	TACCTTTTTTGCCTTTTGTCCTTTTGTGGAGAGGGCGATGAATTAAGAGTAGTGGGGTGG
1	+4.52	9.44	+2.18	8.35	0.0	10.52	0.0	0.00000016	0.00019498	0.00001334	0.01500000	IRX4	A_23_P110837	NM_016358	ref|Homo sapiens iroquois homeobox 4 (IRX4), mRNA [NM_016358]	CCAACAGCACTTGCACTGAGTTGACTCTTGCACACTCGACTCCATAATATGATGCTTTTT
1	+4.33	9.03	+2.12	7.97	0.1	10.08	0.1	0.00000071	0.00026981	0.00001683	0.01582090	KLK1	A_23_P16252	NM_002257	ref|Homo sapiens kallikrein 1 (KLK1), mRNA [NM_002257]	GTCAGAGTGCTGTCTTATGTGAAGTGGATCGAGGACACCATAGCGGAGAACTCCTGAACG
1	+14.95	11.50	+3.90	9.55	0.1	13.45	0.0	0.00000000	0.00003471	0.00000048	0.00500000	KRTAP19-1	A_24_P367242	NM_181607	ref|Homo sapiens keratin associated protein 19-1 (KRTAP19-1), mRNA [NM_181607]	TGGCTCTGGCTTTGGAGGCTACGGATATGGCTCTGGCTTTGGAGGCTATGGATATGGCTG
1	+8.36	10.44	+3.06	8.91	0.0	11.97	0.1	0.00000002	0.00009492	0.00000127	0.00615385	KRTAP20-2	A_33_P3351092	NM_181616	ref|Homo sapiens keratin associated protein 20-2 (KRTAP20-2), mRNA [NM_181616]	GGATATGGCTGCTGCCGCCCATCTTGCTATGGAAGATACTGGTCCTGTGGCTTCTACTGA
1	+3.49	9.48	+1.80	8.58	0.1	10.38	0.0	0.00000109	0.00030572	0.00008035	0.02941860	KRTAP21-2	A_33_P3388061	NM_181617	ref|Homo sapiens keratin associated protein 21-2 (KRTAP21-2), mRNA [NM_181617]	TCTAGCTGCTGTGGCTACCGACCACTTTGCTACAGAAGATGCTATTCCTCTTGCTACTAA
1	+3.07	9.76	+1.62	8.95	0.0	10.57	0.0	0.00000144	0.00034372	0.00019198	0.04722656	KANK3	A_23_P131089	NM_198471	ref|Homo sapiens KN motif and ankyrin repeat domains 3 (KANK3), mRNA [NM_198471]	GACAATGGAGAGAACCCCCAGGTTCAGTAAGCTGCCTCGTCTGGCTCACTACACCTAGCT
4	+3.04	7.85	+1.61	7.05	0.0	8.65	0.1	0.00000162	0.00035730	0.00020008	0.04846154	L3MBTL1	A_23_P210445	NM_032107	ref|Homo sapiens l(3)mbt-like 1 (Drosophila) (L3MBTL1), transcript variant II, mRNA [NM_032107]	CATTGCTTAACGATGGGGATACATTCTTAGAAATGTGTCACTAGGCAATTCTGTCATTGT
1	+3.52	12.42	+1.81	11.52	0.0	13.33	0.0	0.00000062	0.00026314	0.00007924	0.02988024	LRRC26	A_33_P3269844	NM_001013653	ref|Homo sapiens leucine rich repeat containing 26 (LRRC26), mRNA [NM_001013653]	GAAGCTTCCCCCATGCCTTTGCCCTCCCTTTACACTGTCTGCCGGCGTCAACAAGCGACA
1	+3.44	8.73	+1.78	7.84	0.0	9.62	0.0	0.00000073	0.00026981	0.00009226	0.03192308	LTC4S	A_24_P397294	NM_145867	ref|Homo sapiens leukotriene C4 synthase (LTC4S), mRNA [NM_145867]	CTCCGCTACTTCCAGGGCTACGCGCGCTCCGCGCAGCTCAGGCTGGCACCGCTGTACGCG
2	+3.25	9.45	+1.70	8.60	0.0	10.30	0.2	0.00000359	0.00051698	0.00013005	0.03774194	LINC00173	A_21_P0000535	NR_027346	ref|Homo sapiens long intergenic non-protein coding RNA 173 (LINC00173), transcript variant 2, non-coding RNA [NR_027346]	TGGAGACTCCTATTCACCCTTCAGATCAATATCCCCCAAATAAACTCCCAGTCACTCTGG
1	+3.42	12.37	+1.78	11.49	0.0	13.26	0.2	0.00000461	0.00057466	0.00008876	0.03122905	LINC00085	A_21_P0011706	NR_024330	ref|Homo sapiens long intergenic non-protein coding RNA 85 (LINC00085), non-coding RNA [NR_024330]	TCGATGGTACTGCAGTGGCAACTAACAAAGGTATCTTTCCTCCTTCCCTATCCTATTTCC
1	+7.77	10.20	+2.96	8.72	0.0	11.68	0.1	0.00000002	0.00010237	0.00000159	0.00625000	LY6G6D	A_33_P3275722	NM_021246	ref|Homo sapiens lymphocyte antigen 6 complex, locus G6D (LY6G6D), mRNA [NM_021246]	ATTTTGGCTGCAGCAGCTACCGCCCTGACCTGTCTCTTGCCAGGACTGTGGAGCGGATAG
1	+82.36	10.76	+6.36	7.58	0.1	13.94	0.1	0.00000000	0.00000258	0.00000000	0.00000000	LCP1	A_23_P204847	NM_002298	ref|Homo sapiens lymphocyte cytosolic protein 1 (L-plastin) (LCP1), mRNA [NM_002298]	ACGCCCTCTATCATGGTGAAAAGCTCCATCAATGAGGTATCTTCTTTAGTGGTGGTATGT
2	+3.72	8.34	+1.90	7.39	0.1	9.29	0.0	0.00000054	0.00025671	0.00005113	0.02661157	MAP7D2	A_24_P7652	NM_152780	ref|Homo sapiens MAP7 domain containing 2 (MAP7D2), transcript variant 2, mRNA [NM_152780]	GTTTGCCAAAGCCAACGGAGCCTCCCATGAATAAACGCCTGTCTTCATCCACCGTGGCAA
1	+3.52	9.11	+1.82	8.20	0.0	10.02	0.0	0.00000052	0.00025671	0.00007797	0.02975758	MMP24	A_33_P3398331	NM_006690	ref|Homo sapiens matrix metallopeptidase 24 (membrane-inserted) (MMP24), mRNA [NM_006690]	GACATCACAGCATTTCAGTGTCAGTCACATTTTAAACTGATCAGCCTTTGTATAATGTTT
1	+7.19	8.90	+2.85	7.48	0.1	10.33	0.0	0.00000006	0.00018650	0.00000206	0.00722222	MAGEH1	A_23_P34144	NM_014061	ref|Homo sapiens melanoma antigen family H, 1 (MAGEH1), mRNA [NM_014061]	ATTTCTTCATATCTGACGTTTCTGAAACCCTTTGTGTCTGCTGTTGTGTGAAGATTGACA
1	+41.65	9.10	+5.38	6.41	0.0	11.79	0.0	0.00000000	0.00000370	0.00000000	0.00000000	MFAP2	A_23_P1029	NM_017459	ref|Homo sapiens microfibrillar-associated protein 2 (MFAP2), transcript variant 1, mRNA [NM_017459]	CCGCCTCTACTCCATACACAGGCCTTGCAAACAGTGTCTCAACGAGGTCTGCTTCTACAG
2	+7.36	10.00	+2.88	8.56	0.1	11.44	0.1	0.00000005	0.00018611	0.00000191	0.00705882	MIR7-3HG	A_23_P353667	NR_027148	ref|Homo sapiens MIR7-3 host gene (non-protein coding) (MIR7-3HG), non-coding RNA [NR_027148]	TATTGCCTCACCATTTCCCACGTGAAGTCTGTATTGACATTCTCATAGACCTGGGATATT
1	+3.26	9.82	+1.71	8.97	0.1	10.68	0.1	0.00000138	0.00033602	0.00012989	0.03787037	MOSPD3	A_23_P111492	NM_023948	ref|Homo sapiens motile sperm domain containing 3 (MOSPD3), transcript variant 1, mRNA [NM_023948]	ATTCCCAGCCACTATGATGTCCAGGACCGCTTCCGCATTGAGCTGTCTGAGGAAGGAGCT
1	+5.22	9.42	+2.38	8.23	0.0	10.61	0.0	0.00000008	0.00019430	0.00000524	0.00916667	MYD88	A_23_P362659	NM_002468	ref|Homo sapiens myeloid differentiation primary response gene (88) (MYD88), transcript variant 2, mRNA [NM_002468]	GGGCACTCATCTATTCCTTTTCTCTTGTGTCCCTACTCATTGAAACCAAACTCTGGAAAG
1	+4.51	8.38	+2.17	7.29	0.0	9.47	0.0	0.00000016	0.00019498	0.00001270	0.01481481	MYBPHL	A_33_P3358750	NM_001010985	ref|Homo sapiens myosin binding protein H-like (MYBPHL), mRNA [NM_001010985]	AGGAGCTTCGGCACCATGTCTGGTTTGGATTCATCTAAATAAATATGTGGTTCCCCAGTG
1	+3.14	7.77	+1.65	6.94	0.0	8.59	0.1	0.00000154	0.00034966	0.00016768	0.04258065	NFASC	A_33_P3406873	NM_001005389	ref|Homo sapiens neurofascin (NFASC), transcript variant 5, mRNA [NM_001005389]	CCTCCCTGAAACTCACCGTCTCCTGGCTGAAGGATGACGAGCCGCTCTATATTGGAAACA
1	+3.57	8.18	+1.84	7.26	0.0	9.10	0.1	0.00000059	0.00026314	0.00006780	0.02719745	NEFH	A_23_P300600	NM_021076	ref|Homo sapiens neurofilament, heavy polypeptide (NEFH), mRNA [NM_021076]	ACTGAATTATGCCAGGGCGCACTTTCCACTGGAGTTCACTTTCAATTGCTTCTGTGCAAT
1	+3.67	9.12	+1.87	8.19	0.1	10.06	0.6	0.00073432	0.00958637	0.00006495	0.02763514	NKX6-2	A_33_P3264910	NM_177400	ref|Homo sapiens NK6 homeobox 2 (NKX6-2), mRNA [NM_177400]	ATCCGGGGGCGGCCCCGGGTGGGCGCGAGTCGCTTTGTATCATCAATAAATTATTTAACG
1	+4.33	11.54	+2.11	10.49	0.1	12.60	0.1	0.00000027	0.00023245	0.00001667	0.01590909	NOTCH3	A_33_P3313055	NM_000435	ref|Homo sapiens notch 3 (NOTCH3), mRNA [NM_000435]	TAATATGGCTTCTGGTCAAAATCCCTGTGTAGCTGAATTCCCAAGCCCTGCATTGTACAG
3	+3.16	9.05	+1.66	8.22	0.2	9.88	0.1	0.00000903	0.00082262	0.00015927	0.04179167	NEAT1	A_19_P00318409	NR_028272	ref|Homo sapiens nuclear paraspeckle assembly transcript 1 (non-protein coding) (NEAT1), non-coding RNA [NR_028272]	ACTAGGAGAAGGGAATGGTGGGTACACCGGTAGTGCTCTTTTGTTCTTGCTTCGTTTTTT
1	+3.13	10.03	+1.65	9.20	0.1	10.85	0.1	0.00000450	0.00056941	0.00016117	0.04176955	NRIP1	A_23_P211007	NM_003489	ref|Homo sapiens nuclear receptor interacting protein 1 (NRIP1), mRNA [NM_003489]	TGGACATGACGTCTGTGGTTTAAGCTTTGTGAAAGAATGTGCTTTGATTCGAAGGGTCTT
1	+3.14	13.81	+1.65	12.98	0.1	14.64	0.1	0.00000224	0.00040766	0.00016864	0.04265060	NR2F1	A_33_P3403117	NM_005654	ref|Homo sapiens nuclear receptor subfamily 2, group F, member 1 (NR2F1), mRNA [NM_005654]	AGCTACAAAGCATGGGAAAAAGAGACTCTTTTAGGATCAGATCTGTGAGCACGTTGGCGA
1	+4.30	12.00	+2.11	10.94	0.1	13.05	0.2	0.00000109	0.00030509	0.00001842	0.01611111	NUP98	A_23_P308032	NM_005387	ref|Homo sapiens nucleoporin 98kDa (NUP98), transcript variant 3, mRNA [NM_005387]	TGGGGAGATTAGGGCCTACATTGTTTATCGCAATTACTTGTATCATTGATACGGGATTTC
1	+3.16	8.76	+1.66	7.93	0.0	9.60	0.1	0.00000153	0.00034966	0.00016276	0.04183673	PAGE2	A_32_P70927	NM_207339	ref|Homo sapiens P antigen family, member 2 (prostate associated) (PAGE2), mRNA [NM_207339]	TGCTTTTCAAGGGCCTGACATGGAAGCTTTTCAACAGGAACTGGCTCTGCTTAAGATAGA
1	+3.44	8.98	+1.78	8.09	0.0	9.87	0.0	0.00000062	0.00026314	0.00009257	0.03185792	PAGE2B	A_33_P3420862	NM_001015038	ref|Homo sapiens P antigen family, member 2B (PAGE2B), mRNA [NM_001015038]	GGTCCTGATGTCAGGGAGGGGATTATGCCCACTTTTGATCTCACTAAAGTGCTGGAAGCA
1	+4.23	13.88	+2.08	12.84	0.1	14.92	0.0	0.00000053	0.00025671	0.00001874	0.01594595	PIDD	A_33_P3309319	NM_145886	ref|Homo sapiens p53-induced death domain protein (PIDD), transcript variant 1, mRNA [NM_145886]	TCTCCAGTGTGTGGGGACGGGTCCCTGTGAGCAACAAAACTGCACTGTTTCTTTCACCTC
1	+3.73	11.78	+1.90	10.83	0.2	12.73	0.0	0.00000188	0.00037918	0.00005002	0.02625000	PDDC1	A_33_P3281807	NM_182612	ref|Homo sapiens Parkinson disease 7 domain containing 1 (PDDC1), mRNA [NM_182612]	CCGACCGGCACTGGCAGCACTTTCCTGTTGAAGAAATCTTCCTGGCGTGTGGTTTCAAAG
1	+3.56	8.95	+1.83	8.03	0.0	9.86	0.2	0.00000417	0.00055455	0.00006701	0.02722581	PIP4K2B	A_23_P407115	NM_003559	ref|Homo sapiens phosphatidylinositol-5-phosphate 4-kinase, type II, beta (PIP4K2B), mRNA [NM_003559]	CAAGGACTTGCCAACATTCAAAGACAATGACTTCCTCAATGAAGGGCAGAAGCTGCATGT
1	+3.26	10.44	+1.71	9.59	0.0	11.29	0.1	0.00000113	0.00031007	0.00013053	0.03770642	PGF	A_33_P3276693	NM_002632	ref|Homo sapiens placental growth factor (PGF), transcript variant 1, mRNA [NM_002632]	TCCCTGCAGGGCCATCTGACTGCCAAGCCAGATTCTCTTGAATAAAGTATTCTAGTGTGG
1	+4.44	9.10	+2.15	8.02	0.0	10.17	0.0	0.00000015	0.00019498	0.00001477	0.01524590	KCNJ12	A_24_P339429	NM_021012	ref|Homo sapiens potassium inwardly-rectifying channel, subfamily J, member 12 (KCNJ12), mRNA [NM_021012]	GGAGAGTTTTCATGTTATTTTCAATACATAGCAGTATCTAAAGACGTAGGCGATGAGACT
1	+5.45	10.11	+2.45	8.89	0.0	11.33	0.2	0.00000029	0.00023558	0.00000429	0.00794118	KCNJ18	A_21_P0000120	NM_001194958	ref|Homo sapiens potassium inwardly-rectifying channel, subfamily J, member 18 (KCNJ18), mRNA [NM_001194958]	GGAGAAACACCGGGTTTCAGCTTTCTCGACCTTAGCTTGGGTGAGACTGTTTACAAAAAA
1	+3.03	11.95	+1.60	11.15	0.1	12.75	0.0	0.00000217	0.00040070	0.00020452	0.04878788	PBX1	A_24_P173823	NM_002585	ref|Homo sapiens pre-B-cell leukemia homeobox 1 (PBX1), transcript variant 1, mRNA [NM_002585]	ATGATACTAACACGGTGTAGGTTTTACAGTCTCCTAATTTGTACTGGTAATGCATATTCC
1	+3.35	9.43	+1.75	8.55	0.0	10.30	0.1	0.00000115	0.00031133	0.00011052	0.03445545	PRRT2	A_23_P66017	NM_145239	ref|Homo sapiens proline-rich transmembrane protein 2 (PRRT2), mRNA [NM_145239]	AATTATTTTCTAAGATGATGGGGGAGGTTTGTTGCACGCGACAGCCCGCTGAGGAGGCGG
1	+3.88	8.24	+1.96	7.26	0.1	9.22	0.1	0.00000104	0.00030025	0.00003906	0.02484848	PTPRE	A_33_P3309556	NM_006504	ref|Homo sapiens protein tyrosine phosphatase, receptor type, E (PTPRE), transcript variant 1, mRNA [NM_006504]	GATGCAAGGATAAACCTTTACTTTGACTACCAGCCTGTGTTTTTGTCTTTAAATCTCTTA
1	+3.22	7.91	+1.69	7.07	0.1	8.75	0.0	0.00000143	0.00034372	0.00014339	0.03995575	PCDH20	A_23_P204885	NM_022843	ref|Homo sapiens protocadherin 20 (PCDH20), mRNA [NM_022843]	ATCATATTAAAAGTGAATTCTTCTAGAGGCTTGTGTACACTACTGGTTGTTTTAGTTGGG
1	+3.20	10.00	+1.68	9.17	0.0	10.84	0.1	0.00000164	0.00035920	0.00014736	0.04034783	RASSF2	A_23_P166087	NM_014737	ref|Homo sapiens Ras association (RalGDS/AF-6) domain family member 2 (RASSF2), transcript variant 1, mRNA [NM_014737]	GATGGTACATGACTTGATTCAACGTTTGGTTCTGAACTTACACACTGATGCGTTTACTCA
2	+5.60	9.37	+2.49	8.12	0.1	10.61	0.0	0.00000009	0.00019430	0.00000333	0.00724138	RASGRP2	A_33_P3209960	NM_153819	ref|Homo sapiens RAS guanyl releasing protein 2 (calcium and DAG-regulated) (RASGRP2), transcript variant 2, mRNA [NM_153819]	TCTGCTAGACCAAGAAGGGAACCGACGGCACAGCAGCCTAATCGACATAGACAGCGTGTG
1	+4.60	10.53	+2.20	9.43	0.0	11.63	0.0	0.00000014	0.00019430	0.00001239	0.01529412	RASA4	A_33_P3287959	NM_006989	ref|Homo sapiens RAS p21 protein activator 4 (RASA4), transcript variant 1, mRNA [NM_006989]	TAGGATAAATGATATAGGCATTTGGGATTTGCTGCAAAATGACCCAGAGGCAGGGGTCAG
1	+4.58	10.01	+2.20	8.91	0.0	11.10	0.0	0.00000014	0.00019430	0.00001175	0.01510204	RASL10A	A_23_P166400	NM_001007279	ref|Homo sapiens RAS-like, family 10, member A (RASL10A), transcript variant 2, mRNA [NM_001007279]	AAAGGACTTGGCTATGAACTTGACTGGAAACACGCAGCCTGCTCCTGGAGCTTCACTGGA
2	+5.47	11.26	+2.45	10.03	0.0	12.48	0.1	0.00000014	0.00019498	0.00000413	0.00812500	RFPL4A	A_33_P3375790	NM_001145014	ref|Homo sapiens ret finger protein-like 4A (RFPL4A), mRNA [NM_001145014]	AACACATTCATCGAGATTCCTGTTTGCGAGCCCTGGCGTCCATTTTTTGCTCATAAACGT
1	+3.24	8.47	+1.70	7.63	0.0	9.32	0.1	0.00000177	0.00037242	0.00013434	0.03845455	RTN4RL1	A_23_P66481	NM_178568	ref|Homo sapiens reticulon 4 receptor-like 1 (RTN4RL1), mRNA [NM_178568]	AGCATCCACAGTGTTAGTCCAAAGGGTCGGACCGTGTCGTCAGCCTAGCGTTTGGTCAGT
1	+4.57	11.90	+2.19	10.81	0.1	13.00	0.0	0.00000033	0.00024253	0.00001239	0.01560000	RLTPR	A_33_P3236591	NM_001013838	ref|Homo sapiens RGD motif, leucine rich repeats, tropomodulin domain and proline-rich containing (RLTPR), mRNA [NM_001013838]	AAGAGGCGGCGGCCCCAATCCCTGATCCTCTCCTCTCCTGCCGCATGAGATTATTTTATT
1	+4.74	8.33	+2.24	7.21	0.1	9.45	0.1	0.00000020	0.00020660	0.00000953	0.01333333	RHCE	A_23_P62634	NM_020485	ref|Homo sapiens Rh blood group, CcEe antigens (RHCE), transcript variant 1, mRNA [NM_020485]	AATCTCAAAATATGGAAAGCACCTCATGTGGCTAAATATTTTGATGACCAAGTTTTCTGG
1	+3.49	11.42	+1.80	10.52	0.0	12.33	0.2	0.00000233	0.00040846	0.00007955	0.02964497	ARHGAP4	A_33_P3237927	NM_001164741	ref|Homo sapiens Rho GTPase activating protein 4 (ARHGAP4), transcript variant 1, mRNA [NM_001164741]	ACCCTTGCTCAGATGCCTGGCAGGGCTGGGTGGCGATTCATAAAGACCTCGTGTTGATTC
10	+4.20	9.15	+2.07	8.11	0.1	10.18	0.0	0.00000027	0.00023118	0.00001937	0.01544304	RNF112	A_23_P107116	NM_007148	ref|Homo sapiens ring finger protein 112 (RNF112), mRNA [NM_007148]	ACTTCTAGGCTATGAAACTGACTTCTAGGCTATGAAACTTACAGGGTATGGGTGGGCACA
1	+3.51	10.58	+1.81	9.68	0.1	11.49	0.0	0.00000066	0.00026627	0.00007940	0.02976190	RBFOX3	A_33_P3316953	NM_001082575	ref|Homo sapiens RNA binding protein, fox-1 homolog (C. elegans) 3 (RBFOX3), mRNA [NM_001082575]	CTTTCTTACCATTCTGTATGCTTCCAAGGTGTGACCATTCAAACTAACAGTATTATTAAG
1	+3.05	9.53	+1.61	8.73	0.0	10.34	0.2	0.00000701	0.00073170	0.00019468	0.04770428	SCARA5	A_23_P94103	NM_173833	ref|Homo sapiens scavenger receptor class A, member 5 (putative) (SCARA5), mRNA [NM_173833]	CAATATGCTTGCCACTCCTTAAATGTCCTAATGATGAGAAACTCTCTTTCTGACCAATTG
1	+3.38	7.76	+1.76	6.88	0.0	8.64	0.0	0.00000076	0.00027098	0.00010830	0.03444444	SPARC	A_33_P3382924	NM_003118	ref|Homo sapiens secreted protein, acidic, cysteine-rich (osteonectin) (SPARC), mRNA [NM_003118]	CCACATACCTAGATCTCCAGATGTCATTTCCCCTCTCTTATTTTAAGTTATGTTAAGATT
1	+21.74	8.61	+4.44	6.39	0.0	10.83	4.2	0.07767501	0.21094749	0.00007114	0.02817610	SPINK8	A_33_P3258542	NM_001080525	ref|Homo sapiens serine peptidase inhibitor, Kazal type 8 (putative) (SPINK8), mRNA [NM_001080525]	GGTTGCCTCTTCAAATATATCCCCTTTAATTACTAATGGTTGGATCAAACTCGTTGATTT
1	+3.22	9.17	+1.69	8.33	0.0	10.02	0.1	0.00000127	0.00032381	0.00014434	0.04004405	SERPINF1	A_23_P100660	NM_002615	ref|Homo sapiens serpin peptidase inhibitor, clade F (alpha-2 antiplasmin, pigment epithelium derived factor), member 1 (SERPINF1), mRNA [NM_002615]	CTTCGTACTGAGGGACACAGACACAGGGGCCCTTCTCTTCATTGGCAAGATTCTGGACCC
1	+3.33	10.11	+1.74	9.24	0.0	10.98	0.0	0.00000081	0.00028034	0.00011878	0.03684729	SNAI1	A_23_P131846	NM_005985	ref|Homo sapiens snail homolog 1 (Drosophila) (SNAI1), mRNA [NM_005985]	AACAATGTCTGAAAAGGGACTGTGAGTAATGGCTGTCACTTGTCGGGGGCCCAAGTGGGG
1	+3.70	9.47	+1.89	8.53	0.1	10.42	0.3	0.00001424	0.00103492	0.00005431	0.02630769	SLC2A11	A_33_P3268649	NM_030807	ref|Homo sapiens solute carrier family 2 (facilitated glucose transporter), member 11 (SLC2A11), transcript variant 1, mRNA [NM_030807]	CGCAAAGCAGGCTCCTTTGAGATGATCATGCTGGGAAGACTGCTCGTGGGAGTCAATGCA
1	+3.58	9.23	+1.84	8.31	0.0	10.15	0.0	0.00000053	0.00025671	0.00006971	0.02778481	SPTB	A_32_P134968	NM_001024858	ref|Homo sapiens spectrin, beta, erythrocytic (SPTB), transcript variant 1, mRNA [NM_001024858]	ACCTGCTCAACCGTGCTTCCACCAACCAGAGGAAACCCATTTACTAGTTTTTCTAATAAA
1	+3.40	8.37	+1.77	7.48	0.0	9.25	0.1	0.00000129	0.00032464	0.00009321	0.03172973	SRCIN1	A_32_P201530	NM_025248	ref|Homo sapiens SRC kinase signaling inhibitor 1 (SRCIN1), mRNA [NM_025248]	GTGGATATTCTGTGACCTCTGTCGGTGTAACTTGACAATTTCTAAATGGAAAAGGGTTGC
1	+4.21	10.34	+2.08	9.30	0.0	11.38	0.0	0.00000021	0.00020679	0.00001905	0.01538462	STMN3	A_24_P678104	NM_015894	ref|Homo sapiens stathmin-like 3 (STMN3), mRNA [NM_015894]	CTGCATGGTCTAGAGGTTGTGGGCAGCATGGACAGTCCCCCACTCAGAAGTGCAAGAGTT
1	+3.77	10.36	+1.91	9.40	0.0	11.32	0.0	0.00000042	0.00025671	0.00004399	0.02541284	SBSN	A_33_P3269636	NM_001166034	ref|Homo sapiens suprabasin (SBSN), transcript variant 1, mRNA [NM_001166034]	GACAGGTTTCTGAAATCCCTGAAGGGGGTTGTACTGGGATTTGTGAATAAACTTGATACA
2	+3.30	10.01	+1.72	9.15	0.0	10.87	0.1	0.00000120	0.00031356	0.00012179	0.03705314	SYNGR3	A_23_P88909	NM_004209	ref|Homo sapiens synaptogyrin 3 (SYNGR3), mRNA [NM_004209]	ACAGGCTGCTAGAACAGCCCAGCCCTGTCAGTGTTGTGATCATGGTCCAGTCTTCGGGTT
1	+5.18	10.48	+2.37	9.29	0.1	11.67	0.0	0.00000012	0.00019430	0.00000524	0.00891892	SNAP25	A_33_P3338693	NM_003081	ref|Homo sapiens synaptosomal-associated protein, 25kDa (SNAP25), transcript variant 1, mRNA [NM_003081]	CTCCTGTCTCCTCTGTCAGTTTGTGAAGTGATTGACATTTTGTAGCTAGTTTAAAATTAT
1	+3.56	12.08	+1.83	11.16	0.0	12.99	0.6	0.00064660	0.00881577	0.00008511	0.03045455	TAF15	A_23_P159305	NM_139215	ref|Homo sapiens TAF15 RNA polymerase II, TATA box binding protein (TBP)-associated factor, 68kDa (TAF15), transcript variant 1, mRNA [NM_139215]	AAATTGCCAGAGTTTTGCCTGCTGCTTTCCTCGTGGCCTCTTCTTGGGTAGTGAAATTAA
1	+3.46	8.93	+1.79	8.03	0.1	9.82	0.0	0.00000172	0.00036770	0.00008146	0.02948276	TCIRG1	A_33_P3219965	NM_006019	ref|Homo sapiens T-cell, immune regulator 1, ATPase, H+ transporting, lysosomal V0 subunit A3 (TCIRG1), transcript variant 1, mRNA [NM_006019]	TTCTACTCAGGCACGGGCTACAAGCTGAGTCCCTTCACCTTCGCTGCCACAGATGACTAG
2	+3.16	9.07	+1.66	8.24	0.1	9.90	0.0	0.00000181	0.00037543	0.00016101	0.04190083	TNXB	A_33_P3381338	NM_019105	ref|Homo sapiens tenascin XB (TNXB), transcript variant XB, mRNA [NM_019105]	AGTTCTCGGTGCCCTTCACGGAAATGAAGCTGAGACCAAGAAACTTTCGCTCCCCAGCGG
1	+3.86	9.89	+1.95	8.92	0.0	10.87	0.0	0.00000036	0.00025251	0.00003509	0.02402174	TCAP	A_23_P107051	NM_003673	ref|Homo sapiens titin-cap (telethonin) (TCAP), mRNA [NM_003673]	AGGCAAGGATGGTGGGGCCCCCAGCACCCTCTGTTAGTGCCGCAATAAATGCTCAATCAT
1	+3.59	8.30	+1.85	7.38	0.0	9.23	0.1	0.00000071	0.00026981	0.00006653	0.02756579	TCERG1L	A_23_P368794	NM_174937	ref|Homo sapiens transcription elongation regulator 1-like (TCERG1L), mRNA [NM_174937]	GAGCAGGGAGCCGTGTTGGTTGCCACCGGTCCTACTTCAAAAGAATTATTTTGTACAAAA
1	+3.96	9.12	+1.99	8.12	0.1	10.11	0.1	0.00000059	0.00026314	0.00003065	0.02218391	TMBIM1	A_23_P79331	NM_022152	ref|Homo sapiens transmembrane BAX inhibitor motif containing 1 (TMBIM1), mRNA [NM_022152]	TGTATTGTTTATCTGGGTTAGGGATGGGGGACAGATAATAGAACGAGCAAAGTAACCTAT
2	+4.51	11.66	+2.17	10.57	0.1	12.74	0.0	0.00000018	0.00020055	0.00001286	0.01472727	TMEM145	A_23_P67127	NM_173633	ref|Homo sapiens transmembrane protein 145 (TMEM145), mRNA [NM_173633]	CTTCCCTCGGGTCCCTGGCAGAAAGACATTTTACCCCTTCTTGCCAAAATAAAAAAGGAT
1	+3.58	8.73	+1.84	7.81	0.0	9.65	0.1	0.00000061	0.00026314	0.00006701	0.02705128	TNNC2	A_23_P131825	NM_003279	ref|Homo sapiens troponin C type 2 (fast) (TNNC2), mRNA [NM_003279]	GACTTCGACGAGTTCCTGAAGATGATGGAGGACGTGCAGTAAGGAGTGGACAGTCGCCTC
1	+5.67	12.84	+2.50	11.59	0.1	14.10	0.0	0.00000012	0.00019430	0.00000333	0.00750000	TNNT1	A_33_P3397865	NM_003283	ref|Homo sapiens troponin T type 1 (skeletal, slow) (TNNT1), transcript variant 1, mRNA [NM_003283]	GGAAGCCTGGGAGTGTTTGTCCCATCGGTAGCTTGAAATAAACGCTCCCCTCAGACACCC
1	+3.59	9.65	+1.84	8.73	0.0	10.57	0.0	0.00000061	0.00026314	0.00006495	0.02782313	TP53INP1	A_23_P168882	NM_033285	ref|Homo sapiens tumor protein p53 inducible nuclear protein 1 (TP53INP1), transcript variant 1, mRNA [NM_033285]	GGGAGGTTAGATGTGTGTTTCAGGCTTGGAGTGTATGAGTGGTTTTGCTTGTATTTTCCT
3	+3.24	8.44	+1.70	7.59	0.0	9.28	0.0	0.00000099	0.00029850	0.00014164	0.03982143	B3GNT8	A_23_P101380	NM_198540	ref|Homo sapiens UDP-GlcNAc:betaGal beta-1,3-N-acetylglucosaminyltransferase 8 (B3GNT8), mRNA [NM_198540]	GGCCTGGGCAGGAAAGATGGGGTGGTGGACTGTTTTTGCCTACTTTTTGTTTTTGAAAAA
1	+3.29	10.24	+1.72	9.39	0.1	11.10	0.1	0.00000134	0.00033039	0.00012592	0.03740566	LOC100289495	A_21_P0013047	NR_040022	ref|Homo sapiens uncharacterized LOC100289495 (LOC100289495), non-coding RNA [NR_040022]	CTGTATTTCAGACCGTCTCAGGAGAAATAGCAAGAGGCTGCCTCACTCCTTTGCCCTTGT
1	+3.80	8.17	+1.93	7.21	0.1	9.14	0.0	0.00000045	0.00025671	0.00004129	0.02500000	LOC100499489	A_21_P0000660	NR_036533	ref|Homo sapiens uncharacterized LOC100499489 (LOC100499489), non-coding RNA [NR_036533]	TCACCCTTACCACCTTGGAATTGTACCGCCTAATAAAATCTTCGCACTTAAACTTGGAAA
1	+5.11	13.91	+2.35	12.73	0.1	15.08	0.0	0.00000021	0.00020679	0.00000556	0.00921053	LOC338799	A_23_P116743	NR_002809	ref|Homo sapiens uncharacterized LOC338799 (LOC338799), non-coding RNA [NR_002809]	TTCCAACCTCCATTGCACTGCTTCCCCTAAGACTGTGACCTCCTGGAAGGCTGGAGCACA
4	+4.28	9.98	+2.10	8.93	0.0	11.03	0.0	0.00000021	0.00020679	0.00001794	0.01614286	FLJ43663	A_19_P00321885	NR_015431	ref|Homo sapiens uncharacterized LOC378805 (FLJ43663), transcript variant 1, non-coding RNA [NR_015431]	AATCTGAGCAACTTTCTTCTTTGTGCTCCAGGAACCTACGCACTATATATATAAATAAAG
1	+7.58	8.23	+2.92	6.77	0.1	9.69	0.0	0.00000002	0.00010600	0.00000159	0.00666667	LOC84856	A_23_P63736	NR_026827	ref|Homo sapiens uncharacterized LOC84856 (LOC84856), non-coding RNA [NR_026827]	AAACAACAGCATGAGTGGCCTGAGCCTTAACAACATGTTTTTGCTGCAGATAATCGGCCA
1	+3.67	10.90	+1.88	9.96	0.0	11.84	0.0	0.00000042	0.00025671	0.00005494	0.02582090	LOC728392	A_33_P3331491	NM_001162371	ref|Homo sapiens uncharacterized protein LOC728392 (LOC728392), mRNA [NM_001162371]	CCTGCATATTATTTACTTGCAAATGTCTGTAATCTGTAATTGTGATGCCTCTGATGGAAT
8	+3.27	9.49	+1.71	8.63	0.0	10.34	0.1	0.00000117	0.00031311	0.00012783	0.03779343	VAMP1	A_23_P105545	NM_016830	ref|Homo sapiens vesicle-associated membrane protein 1 (synaptobrevin 1) (VAMP1), transcript variant 3, mRNA [NM_016830]	CAGGAGCATCACAATTTGAGAGCAGTGCTGCCAAGCTAAAGAGGAAGTATTGGTGGAAAA
1	+3.66	11.62	+1.87	10.68	0.0	12.55	0.0	0.00000050	0.00025671	0.00005558	0.02536232	VGF	A_33_P3276703	NM_003378	ref|Homo sapiens VGF nerve growth factor inducible (VGF), mRNA [NM_003378]	CTCTGTTGTAAATACCCCTCACGGAGGAAATAGTTTTGCTAAGAAATAAAAGTGACTATT
1	+3.61	9.11	+1.85	8.18	0.1	10.03	0.0	0.00000155	0.00035005	0.00006352	0.02758621	WNT6	A_23_P119916	NM_006522	ref|Homo sapiens wingless-type MMTV integration site family, member 6 (WNT6), mRNA [NM_006522]	TGGAAAAAAGCCAGTCTAAAGGCCTCTGGATACTGGGCTCCCCAGAACTGCTGGCCACAG
1	+3.30	9.63	+1.72	8.77	0.1	10.49	0.1	0.00000126	0.00032312	0.00011878	0.03666667	YPEL3	A_23_P15108	NM_031477	ref|Homo sapiens yippee-like 3 (Drosophila) (YPEL3), transcript variant 1, mRNA [NM_031477]	GAGCAGCCAGAAGTACAAAGAGGGGAAGTACATCATTGAACTCAACCACATGATCAAAGA
1	+3.87	7.74	+1.95	6.76	0.0	8.72	0.1	0.00000048	0.00025671	0.00003700	0.02402062	ZSCAN10	A_33_P3407409	NM_032805	ref|Homo sapiens zinc finger and SCAN domain containing 10 (ZSCAN10), mRNA [NM_032805]	AGGCATTGCTTTCTGGCCTCAGCTATGTAATTAAAACGCCCGAAGTAAAATGGCCTTCTC
1	+12.27	8.34	+3.62	6.53	0.1	10.15	0.1	0.00000001	0.00009492	0.00000064	0.00500000	ZNF22	A_23_P202458	NM_006963	ref|Homo sapiens zinc finger protein 22 (KOX 15) (ZNF22), mRNA [NM_006963]	GTTTGTCAACAACAAGAGTCGTAATGTGTCAGTACATTGTAGCTCCTTTGAAATTTAACT
1	+3.79	8.06	+1.92	7.10	0.0	9.02	0.1	0.00000058	0.00026314	0.00004462	0.02531532	ZNF257	A_33_P3399638	NM_033468	ref|Homo sapiens zinc finger protein 257 (ZNF257), mRNA [NM_033468]	CACTGAAATATAAGATGCATAAGAGTCTAAGTGAAGAGGTTCTTTGTGGTTAACTTAGTG
1	+3.17	7.81	+1.67	6.98	0.0	8.64	0.1	0.00000198	0.00038657	0.00016260	0.04196721	ZNF671	A_23_P50217	NM_024833	ref|Homo sapiens zinc finger protein 671 (ZNF671), mRNA [NM_024833]	TCAGCTTTGTTCAAGAGGACACAGAAGGATTCTGCAAATAGCCTGCAGAGACTTACCTGT
1	+3.58	8.79	+1.84	7.86	0.0	9.71	0.1	0.00000154	0.00034966	0.00006558	0.02753333	ZNF93	A_33_P3217332	NM_031218	ref|Homo sapiens zinc finger protein 93 (ZNF93), mRNA [NM_031218]	GTGGTCCTCACACCTTACTATACACTGAGAGTTCTGAACTTACTCTGTAACCATCCCAAA
1	+3.82	10.29	+1.93	9.32	0.1	11.25	0.3	0.00001619	0.00109427	0.00004637	0.02561404	LOC100130547	A_33_P3259938	XR_113275	ref|PREDICTED: Homo sapiens hypothetical LOC100130547 (LOC100130547), miscRNA [XR_113275]	TGAGCCAGCGTGCCCAGTGGCTTTTCTGCTTTTTTCACTGATAAAAAATGTTTGATTTGC
1	+3.23	12.14	+1.69	11.29	0.0	12.98	0.1	0.00000118	0.00031356	0.00014212	0.03977778	LOC100505771	A_21_P0009873	XR_109592	ref|PREDICTED: Homo sapiens hypothetical LOC100505771, transcript variant 2 (LOC100505771), miscRNA [XR_109592]	GGTTCCCAAGCCACTGCACTTCGGAGGGGCTGTAATTAGAGTTGCACATTCATTCAGTTC
1	+3.05	10.63	+1.61	9.82	0.0	11.43	0.0	0.00000130	0.00032464	0.00019706	0.04791506	LOC100505773	A_21_P0014057	ENST00000451759	ref|PREDICTED: Homo sapiens hypothetical LOC100505773 (LOC100505773), miscRNA [XR_108295]	CCAGAGTTGCAAACAAATTACCCTCATTGTCTTTTCCGAGTCCCTTAATTTACTTTATTT
1	+3.39	12.49	+1.76	11.61	0.1	13.37	0.0	0.00000091	0.00028517	0.00009750	0.03248677	STK32C	A_21_P0014256	ENST00000456004	ref|PREDICTED: Homo sapiens hypothetical LOC100506057, transcript variant 1 (LOC100506057), miscRNA [XR_109030]	CAGCACGATGCTATTTCTAACAAGTTTCAGCATTCCAGTATCTCTTTTCACAAATAAAAC
1	+3.78	10.07	+1.92	9.11	0.0	11.03	0.0	0.00000039	0.00025671	0.00004224	0.02533333	LOC100507284	A_21_P0014628	XR_110793	ref|PREDICTED: Homo sapiens hypothetical LOC100507284 (LOC100507284), miscRNA [XR_110793]	CCTGCTATCTGGAACAACTTCCTCCCAGACTAAGTGAGAAATAAACTTCTGTTTTCTATA
1	+4.37	11.51	+2.13	10.45	0.0	12.58	0.0	0.00000017	0.00020007	0.00001620	0.01619048	XLOC_013717	A_21_P0010032	ENST00000432067	ref|PREDICTED: Homo sapiens hypothetical LOC100507284 (LOC100507284), miscRNA [XR_110793]	TAAGAGAAGACAAAGCAAAGGTATGAAAGGAACACACGTCCCTGACTGACTAGGAGGAAC
1	+4.25	14.72	+2.09	13.67	0.1	15.76	0.0	0.00000029	0.00023558	0.00001842	0.01589041	LOC100507303	A_21_P0014312	XR_109242	ref|PREDICTED: Homo sapiens hypothetical LOC100507303 (LOC100507303), miscRNA [XR_109242]	CGGTAAGGTGGGCGCTGTGTCTATTGAAGTGCTTAGCAATAAAGAAAGGTAGTGAGTTGA
1	+3.74	8.50	+1.90	7.55	0.0	9.45	0.0	0.00000040	0.00025671	0.00004795	0.02581197	LOC100507305	A_21_P0014391	XR_109568	ref|PREDICTED: Homo sapiens hypothetical LOC100507305, transcript variant 2 (LOC100507305), miscRNA [XR_109568]	AATCGCTCCTATAAATACAGACGGCCTGGCCTGGCTCCTTAATCCTGACCGTGAGGGAGG
1	+3.46	11.76	+1.79	10.86	0.0	12.65	0.0	0.00000072	0.00026981	0.00008765	0.03101124	LOC100507317	A_19_P00324399	XR_110378	ref|PREDICTED: Homo sapiens hypothetical LOC100507317 (LOC100507317), miscRNA [XR_110378]	GGAAACTTAAAGGAGTGAAGTATCTGCTTTCCAGAAAAATCGTTGTCATTCAAAGTGAAA
1	+3.72	10.24	+1.90	9.29	0.1	11.19	0.3	0.00002005	0.00123764	0.00005288	0.02642857	LOC100508950	A_21_P0014707	XR_112293	ref|PREDICTED: Homo sapiens hypothetical LOC100508950 (LOC100508950), miscRNA [XR_112293]	CATTGTCAACTTTTAAACATTGGTTACCTTTTGGGAGAATAAAGGGAATGGGGGCGATGA
1	+4.31	8.82	+2.11	7.76	0.0	9.87	0.1	0.00000022	0.00020679	0.00001715	0.01588235	XLOC_012338	A_21_P0009287	THC2721173	tc|ALU7_HUMAN (P39194) Alu subfamily SQ sequence contamination warning entry, partial (11%) [THC2721173]	TAAATGAAACGATGGACCCTGAACAGAAAAAGGAACAGTGGTGGAAGAACTAGCAAAGCC
1	+3.46	10.59	+1.79	9.70	0.0	11.49	0.1	0.00000094	0.00028837	0.00008432	0.03034286	IVD	A_21_P0008622	ENST00000481262	tc|IVD_HUMAN (P26440) Isovaleryl-CoA dehydrogenase, mitochondrial precursor (IVD) , partial (42%) [THC2535201]	CAAAATCCTTCTATGTTCTCCAACGTCTTTGGGACAGAGCTCCTTGGCAGGGTTTACAAA
1	+3.56	8.55	+1.83	7.64	0.0	9.47	0.0	0.00000050	0.00025671	0.00007130	0.02806250	XLOC_010477	A_21_P0007959	AF339799	tc|LAGE3_HUMAN (Q14657) L antigen family member 3 (ITBA2 protein) (ESO-3 protein), partial (10%) [THC2621524]	AACGGAACAGCCAAAAAGTCTCACAGAGGTTAAGTAAATAATAGCATTTTCATACGAGTA
1	+3.22	9.11	+1.69	8.26	0.0	9.95	0.0	0.00000094	0.00028837	0.00014704	0.04043668	Q8N7V6	A_19_P00320828	ENST00000354451	tc|Q8N7V6_HUMAN (Q8N7V6) CDNA FLJ40292 fis, partial (10%) [THC2564839]	GTGTTTCTGTTCCAGATTGTGAACTGGCCATGCCTGGCTCTAGGCTTTGGGACAGTTCAA
1	+3.12	8.90	+1.64	8.08	0.0	9.72	0.1	0.00000391	0.00053887	0.00017546	0.04367589	XLOC_009120	A_21_P0007435	ENST00000524565	tc|Q9XYB1_DROME (Q9XYB1) PugilistDominant (Fragment), partial (23%) [THC2633871]	TGAGTGTAACATAGGAAGCGCATTTCATTTGATAACAGGAACACAGCTTTTGTGCTAATA

## Sheet: TIA1 <=-2 (vs HuR)
N	Fold Change	logSignal (A)	logRatio (M)	logControl	StdErr (logControl)	logExperiment	StdErr (logExperiment)	pval (limma)	FDR (limma)	pval (RankProd)	FDR (RankProd)	ProbeID	Oligo	Systematic Name	Description	Sequence
1	-3.04	9.09	-1.60	9.89	0.0	8.29	0.2	0.00002011	0.00123919	0.00011036	0.04398734	ACTA2	A_23_P150053	NM_001613	ref|Homo sapiens actin, alpha 2, smooth muscle, aorta (ACTA2), transcript variant 2, mRNA [NM_001613]	ATCATGAAGTGTGATATTGACATCAGGAAGGACCTCTATGCTAACAATGTCCTATCAGGG
2	-3.49	10.28	-1.80	11.18	0.0	9.38	0.2	0.00000545	0.00063118	0.00003271	0.03074627	ACTR3B	A_33_P3334313	NM_020445	ref|Homo sapiens ARP3 actin-related protein 3 homolog B (yeast) (ACTR3B), transcript variant 1, mRNA [NM_020445]	TAGAGAAAACAACATTAGAAAATGGCGCAAAATCGTTAGGTCCCAGGAGAGAATGTGGGG
1	-3.03	9.36	-1.60	10.16	0.0	8.56	0.1	0.00000416	0.00055355	0.00011862	0.04473054	ACVR1C	A_23_P397455	NM_145259	ref|Homo sapiens activin A receptor, type IC (ACVR1C), transcript variant 1, mRNA [NM_145259]	TGAGTGAGTGAGTACAGAAGAATGCTCATGATAGTTTTGCCTTCATTCTACTTTCTGTGG
1	-3.18	10.33	-1.67	11.17	0.0	9.50	0.0	0.00000100	0.00029850	0.00008035	0.03833333	AMFR	A_23_P141005	NM_001144	ref|Homo sapiens autocrine motility factor receptor (AMFR), mRNA [NM_001144]	TAAGGATTTGAACCATGAAGTCATAGGTTACAGACCTCAGTTTTATGCCCCATTGGATTA
1	-2.96	11.24	-1.56	12.02	0.1	10.46	0.1	0.00000512	0.00060508	0.00014053	0.04836066	ANKRD16	A_33_P3267502	NM_001009941	ref|Homo sapiens ankyrin repeat domain 16 (ANKRD16), transcript variant 2, mRNA [NM_001009941]	CTCTGGCCATAGCGCAATGACATAAGGATGTTTCCAAGAGGAGGCAATAAAGTGCATGGT
1	-3.20	13.03	-1.68	13.87	0.1	12.19	0.5	0.00057015	0.00810958	0.00007098	0.03725000	BCAT1	A_24_P935986	NM_005504	ref|Homo sapiens branched chain amino-acid transaminase 1, cytosolic (BCAT1), transcript variant 1, mRNA [NM_005504]	ATGCTCTGAAGGTTTTGTAGAAGCACAATTAAACATCTAAAATGGCTTTGTTACACCAGA
1	-3.77	9.87	-1.91	10.83	0.0	8.91	0.1	0.00000057	0.00026272	0.00001588	0.02173913	C16orf95	A_23_P89030	NM_001195124	ref|Homo sapiens chromosome 16 open reading frame 95 (C16orf95), transcript variant 1, mRNA [NM_001195124]	GATTCTTGGTTGTAGCAAAGTTCATGTGAATGTGGGTGAGTTTCTGTTATGAATGTGGTC
1	-4.13	9.40	-2.04	10.42	0.1	8.37	0.1	0.00000083	0.00028081	0.00000746	0.02136364	C6orf57	A_33_P3361417	NM_145267	ref|Homo sapiens chromosome 6 open reading frame 57 (C6orf57), mRNA [NM_145267]	GAGATTGGGAACGAAAAGGACGCTGTATTGATTTTTAAGTCGCATATTCTTTAACTTCAA
1	-48.41	9.12	-5.60	11.92	5.4	6.32	0.1	0.08066642	0.21604357	0.00003398	0.03101449	C7orf72	A_33_P3213508	NM_001161834	ref|Homo sapiens chromosome 7 open reading frame 72 (C7orf72), mRNA [NM_001161834]	TTGGGATAAGATGCTACCACCAAAACTTGTTCCAGAAGAAACAACATTGGAAAAAACCGC
1	-3.12	8.34	-1.64	9.16	0.1	7.52	0.1	0.00000199	0.00038657	0.00009385	0.04104167	C9orf95	A_33_P3417260	NM_017881	ref|Homo sapiens chromosome 9 open reading frame 95 (C9orf95), transcript variant 1, mRNA [NM_017881]	GAAGAGGACCTCTTTTTGCAAGTATATGAAGATCTAATACAAGAACTAGCAAAGCAAAAG
1	-3.03	9.80	-1.60	10.60	0.1	9.00	0.0	0.00000168	0.00036375	0.00012005	0.04473373	CALCA	A_24_P198178	NM_001033953	ref|Homo sapiens calcitonin-related polypeptide alpha (CALCA), transcript variant 3, mRNA [NM_001033953]	TGGTGAAGAACAACTTTGTGCCCACCAATGTGGGTTCCAAAGCCTTTGGCAGGCGCCGCA
2	-3.12	9.42	-1.64	10.24	0.1	8.60	0.3	0.00002698	0.00144008	0.00008241	0.03902256	CCBL2	A_33_P3318696	NM_001008661	ref|Homo sapiens cysteine conjugate-beta lyase 2 (CCBL2), transcript variant 1, mRNA [NM_001008661]	GCATCAGCGATGAGGTTTATGAATGGCTTGTATATTCTGGAAATAAGCACTTAAAAATAG
7	-3.01	10.25	-1.59	11.05	0.1	9.46	0.1	0.00000254	0.00043214	0.00012100	0.04482353	CCND1	A_23_P202837	NM_053056	ref|Homo sapiens cyclin D1 (CCND1), mRNA [NM_053056]	GCTCTATTCCAAAAAGGTTGCTGTTTCACAATACCTCATGCTTCACTTAGCCATGGTGGA
1	-1018.58	11.84	-9.99	16.83	0.0	6.84	0.2	0.00000000	0.00000093	0.00000000	0.00000000	CEBPE	A_33_P3387991	NM_001805	ref|Homo sapiens CCAAT/enhancer binding protein (C/EBP), epsilon (CEBPE), mRNA [NM_001805]	ATAGACCATGGATAAATGGCAACCGGGGTGGCAAAGAGGGCAGGACCCAGCATAATGATT
1	-3.05	8.67	-1.61	9.47	0.0	7.86	0.2	0.00000675	0.00072418	0.00011179	0.04345679	CHSY3	A_23_P368886	NM_175856	ref|Homo sapiens chondroitin sulfate synthase 3 (CHSY3), mRNA [NM_175856]	CAAGAAGTAGGAGTGGTGCATATTTTCCATCCAGTTCATTGTGATCCTAACTTGGACCCT
1	-3.00	9.49	-1.59	10.29	0.1	8.70	0.5	0.00055869	0.00801096	0.00012830	0.04697674	CINP	A_23_P88134	NM_032630	ref|Homo sapiens cyclin-dependent kinase 2 interacting protein (CINP), transcript variant 2, mRNA [NM_032630]	CCTCGAAGGAAAATGAAGAAAAGGTGTGTCTGGAATATAACGAGGAACTGGAGAAGCTGT
1	-4.57	10.76	-2.19	11.86	0.1	9.67	0.0	0.00000017	0.00020007	0.00000238	0.01000000	COL4A5	A_23_P45365	NM_033380	ref|Homo sapiens collagen, type IV, alpha 5 (COL4A5), transcript variant 2, mRNA [NM_033380]	CAGAACTGGGAAACAACACTTGGTTAGTCTCTTTTAAGTTACAAAAAGCCAATTGATGTT
1	-3.07	12.94	-1.62	13.75	0.1	12.13	0.5	0.00039468	0.00648676	0.00011004	0.04442308	CRNDE	A_32_P104063	NR_034105	ref|Homo sapiens colorectal neoplasia differentially expressed (non-protein coding) (CRNDE), transcript variant 1, non-coding RNA [NR_034105]	TCAGTTGTCACGCAGAAGAAGGTTAAGCTGTATTTGATTGCCAGTTTTACTGAAAATGCT
10	-3.56	10.40	-1.83	11.32	0.1	9.49	0.2	0.00000313	0.00048400	0.00002874	0.03067797	CYP2J2	A_23_P103486	NM_000775	ref|Homo sapiens cytochrome P450, family 2, subfamily J, polypeptide 2 (CYP2J2), mRNA [NM_000775]	CACGTGTTCTGAAACCACTGGTGTCTGCTCAGATGTGTTGGGACAAAATGAAAGTGACTT
1	-3.08	11.02	-1.62	11.83	0.0	10.21	0.1	0.00000250	0.00043051	0.00010893	0.04425806	DHRS4	A_23_P162982	NM_021004	ref|Homo sapiens dehydrogenase/reductase (SDR family) member 4 (DHRS4), mRNA [NM_021004]	CTTTCTTTGGAAGCATAATGGATGTCACTGAGGAGGTGTGGGACAAGACTCTGGACATTA
1	-3.13	12.78	-1.65	13.60	0.0	11.96	0.2	0.00000438	0.00056450	0.00009083	0.04144928	DHRS4L1	A_33_P3383436	NM_001082488	ref|Homo sapiens dehydrogenase/reductase (SDR family) member 4 like 1 (DHRS4L1), mRNA [NM_001082488]	CACCTCTGCTCACCTTACTGTTCACCTCATCAAATCAGTTCTGCCCTGTGAAAAGATCCA
1	-3.53	12.01	-1.82	12.92	0.2	11.10	0.6	0.00116151	0.01284369	0.00003414	0.03028169	DHRS4L2	A_33_P3213997	NM_001193636	ref|Homo sapiens dehydrogenase/reductase (SDR family) member 4 like 2 (DHRS4L2), transcript variant 3, mRNA [NM_001193636]	ATTAACAACTTGCAAATGAGGTGCAAATAAAATGCAGATGATTGCGCGGCTTTGAATCCA
1	-3.97	8.22	-1.99	9.22	0.1	7.23	0.1	0.00000043	0.00025671	0.00001000	0.02032258	DOK3	A_33_P3253144	NM_024872	ref|Homo sapiens docking protein 3 (DOK3), transcript variant 1, mRNA [NM_024872]	ATAGTGTGCAGACTCACAGATAATAAAGCTCAGAGCAGCTCCCGGCAGGGGCACTCACGG
1	-4.54	9.98	-2.18	11.07	0.0	8.89	0.1	0.00000034	0.00024994	0.00000254	0.01000000	E2F5	A_23_P31721	NM_001951	ref|Homo sapiens E2F transcription factor 5, p130-binding (E2F5), transcript variant 1, mRNA [NM_001951]	AGTTCACTGATTCTGAAGTGTTCTTCCCTAATACTTTCTTTACTTCACAAAACTTCAACC
1	-3.27	10.95	-1.71	11.80	0.1	10.09	0.1	0.00000416	0.00055355	0.00006161	0.03660377	EIF4E	A_32_P203300	NM_001130679	ref|Homo sapiens eukaryotic translation initiation factor 4E (EIF4E), transcript variant 2, mRNA [NM_001130679]	AATGTTTTGTACATAGTACATACTTGTATAGTCCTGTGAGATGAAGTATGGCTATCAGAC
1	-3.12	7.85	-1.64	8.67	0.0	7.03	0.0	0.00000120	0.00031356	0.00009099	0.04092857	ENST00000427317	A_33_P3375710	ENST00000427317	ens|CAMTA1 intronic transcript 1 (non-protein coding) [Source:HGNC Symbol;Acc:41446] [ENST00000427317]	CATGTCCTCACCTCTTGCTACAGCAGCAACTTTATTTGATTTGATGTATATGAAGAAATA
1	-3.04	11.87	-1.61	12.67	0.0	11.07	0.1	0.00000186	0.00037918	0.00011179	0.04372671	ETNK1	A_33_P3351559	NM_018638	ref|Homo sapiens ethanolamine kinase 1 (ETNK1), transcript variant 1, mRNA [NM_018638]	GGATAAAATGAGGTTGGCAGTGAAGAAAATTAAAAACAGCCTCATTCATGTAACTGGTTA
1	-4.06	10.14	-2.02	11.15	0.1	9.13	0.0	0.00000030	0.00023558	0.00000826	0.02080000	FAH	A_23_P129221	NM_000137	ref|Homo sapiens fumarylacetoacetate hydrolase (fumarylacetoacetase) (FAH), mRNA [NM_000137]	TATCTGTGCCATGACGAGCCCTACACATTTGACATCAACCTCTCTGTTAACCTGAAAGGA
3	-3.53	10.83	-1.82	11.74	0.0	9.92	0.1	0.00000069	0.00026981	0.00003160	0.03061538	FAM86A	A_33_P3222045	NM_201400	ref|Homo sapiens family with sequence similarity 86, member A (FAM86A), transcript variant 1, mRNA [NM_201400]	AACTTGACATCACGCTTTCTGGAAACTTCCCCGCATGTCCCACTTTCCCACACTTGGTGT
2	-3.14	10.72	-1.65	11.54	0.1	9.89	0.0	0.00000225	0.00040766	0.00008273	0.03888060	FAM86B2	A_24_P280868	NM_001137610	ref|Homo sapiens family with sequence similarity 86, member B2 (FAM86B2), mRNA [NM_001137610]	AAAGGGATTGTGAGAATCAAGTCACTCTCGTGGGAAGAATTTTTATATGGGAAAGTGGAT
1	-3.83	9.32	-1.94	10.29	0.0	8.35	0.1	0.00000090	0.00028517	0.00001254	0.01880952	FAM86FP	A_33_P3339336	NR_024254	ref|Homo sapiens family with sequence similarity 86, member F, pseudogene (FAM86FP), non-coding RNA [NR_024254]	CCTGTCTAAATGACTTCTGACCTGGACCTTTACTGAAAATCCTCCCAATCATTCTGTTGA
1	-3.20	10.03	-1.68	10.87	0.0	9.19	0.3	0.00002744	0.00145376	0.00007733	0.03746154	FAR2	A_23_P150903	NM_018099	ref|Homo sapiens fatty acyl CoA reductase 2 (FAR2), mRNA [NM_018099]	ATGGCTGGGATCCCAAAAGCAAAGCAACGCTTAAAAAGGCTCCGAAATATTCACTACCTC
1	-3.33	9.28	-1.74	10.15	0.0	8.41	0.1	0.00000112	0.00031007	0.00005605	0.03530000	FGFBP3	A_24_P201381	NM_152429	ref|Homo sapiens fibroblast growth factor binding protein 3 (FGFBP3), mRNA [NM_152429]	GAAGTGCTACTTTTTAACGAAATGGTGACTAATGTTCTGGAACTTTCCCATTAACCTTCT
2	-3.13	9.95	-1.65	10.77	0.1	9.13	0.0	0.00000234	0.00040903	0.00008622	0.03992647	FLJ10661	A_24_P290013	NR_024363	ref|Homo sapiens family with sequence similarity 86, member A pseudogene (FLJ10661), transcript variant 3, non-coding RNA [NR_024363]	CCGGCAGCCTTCACTCACAGATGTGCTGTATTGCCCAGAAGCCATTGTGTCACTGGTCAG
1	-44.00	8.96	-5.46	11.69	5.4	6.23	0.1	0.08670084	0.22642746	0.00010385	0.04389262	FLJ41941	A_33_P3400107	NR_024417	ref|Homo sapiens uncharacterized LOC100192420 (FLJ41941), non-coding RNA [NR_024417]	GGACAGAAATGGAAAGGAGACTTATTTTTCACTGGATATGCTTTTGTACATTTTATGGCT
1	-3.26	11.14	-1.71	12.00	0.1	10.29	0.3	0.00004176	0.00181118	0.00006574	0.03631579	FLVCR1	A_23_P12113	NM_014053	ref|Homo sapiens feline leukemia virus subgroup C cellular receptor 1 (FLVCR1), mRNA [NM_014053]	GAAAGGCAAAGTTACTGTCCTGTAGTAATTGGGGACAATGTGATCATCCTTGGAGAGAGA
1	-3.35	12.79	-1.74	13.66	0.0	11.91	0.2	0.00000349	0.00050883	0.00005018	0.03472527	GAA	A_23_P153026	NM_000152	ref|Homo sapiens glucosidase, alpha; acid (GAA), transcript variant 1, mRNA [NM_000152]	CTGGGAACTCAGGAAAATTCACAGGACTTGGGAGATTCTAAATCTTAAGTGCAATTATTT
1	-19.80	11.29	-4.31	13.45	3.7	9.14	0.1	0.05845436	0.17466415	0.00005478	0.03520408	GALC	A_23_P25964	NM_000153	ref|Homo sapiens galactosylceramidase (GALC), transcript variant 1, mRNA [NM_000153]	ATGGTTTCTTTCCATCAGCATAATGATTTGAGATTGGTCCATGTTGTGTGATTCAGTGGT
1	-3.00	14.06	-1.58	14.85	0.0	13.27	0.7	0.00342534	0.02619482	0.00014593	0.04940860	GCSH	A_23_P117933	NM_004483	ref|Homo sapiens glycine cleavage system protein H (aminomethyl carrier) (GCSH), nuclear gene encoding mitochondrial protein, transcript variant 1, mRNA [NM_004483]	GTCAGATGAGGAACACCACTATCTTAATTTTGCGATACACTGCATTTGCTGGTGCTATTT
1	-4.60	8.23	-2.20	9.33	0.0	7.13	0.1	0.00000019	0.00020660	0.00000222	0.01076923	GHR	A_24_P72064	NM_000163	ref|Homo sapiens growth hormone receptor (GHR), transcript variant 1, mRNA [NM_000163]	AACTTAAATAGTATTTCCCATTTATCGCAGACCTTTTTTAGGAAGCAAGCTTAATGGCTG
1	-5.45	10.42	-2.45	11.64	0.1	9.20	0.2	0.00000050	0.00025671	0.00000095	0.01000000	GJA1	A_24_P55295	NM_000165	ref|Homo sapiens gap junction protein, alpha 1, 43kDa (GJA1), mRNA [NM_000165]	AGTACTGTAAACAGGCTTTAGTCATTAATGTGAGAGACTTAGAAAAAATGCTTAGAGTGG
3	-3.52	9.81	-1.82	10.72	0.0	8.90	0.1	0.00000179	0.00037540	0.00003081	0.03079365	GK	A_33_P3413840	NM_001205019	ref|Homo sapiens glycerol kinase (GK), transcript variant 4, mRNA [NM_001205019]	TTAATGCGATGACACTATTCATAGACTTTGATTTTATTTATAAGCCACTTGCTGCGTGAC
1	-3.65	9.86	-1.87	10.79	0.1	8.92	0.2	0.00000413	0.00055227	0.00001826	0.02395833	GK3P	A_21_P0012676	NR_026575	ref|Homo sapiens glycerol kinase 3 pseudogene (GK3P), non-coding RNA [NR_026575]	ACAAGCAGACATTCTGTATATTCCAGTAGTGAAGCCCTTGATGCCCGAAACCACTGCATT
1	-3.53	10.87	-1.82	11.78	0.1	9.96	0.0	0.00000083	0.00028081	0.00003065	0.03112903	GLMN	A_23_P160742	NM_053274	ref|Homo sapiens glomulin, FKBP associated protein (GLMN), mRNA [NM_053274]	AGCAGACTCAATGGCTTCTCTGGCATATCTAGTATTTGTACAGGGCATCCATATTGATCA
2	-3.96	11.56	-1.99	12.56	0.1	10.57	0.0	0.00000052	0.00025671	0.00001096	0.01971429	GLS	A_23_P39766	NM_014905	ref|Homo sapiens glutaminase (GLS), nuclear gene encoding mitochondrial protein, mRNA [NM_014905]	TTCAGTGTTACTGGAGTTTTCTTCATTGTGCACACAGGACAAATCTGATCTCTTTGGGAA
1	-4.06	9.34	-2.02	10.35	0.0	8.33	0.1	0.00000030	0.00023558	0.00000842	0.01962963	GLT25D2	A_24_P62505	NM_015101	ref|Homo sapiens glycosyltransferase 25 domain containing 2 (GLT25D2), mRNA [NM_015101]	AGCATTTTAGACTAGGACTGTTCTACTGTGAAGAAAGTTCTGTCTCCTTTAGCCCGGTTT
9	-3.13	9.88	-1.65	10.70	0.1	9.05	0.1	0.00000430	0.00056434	0.00009210	0.04113475	GPM6A	A_23_P121545	NM_201591	ref|Homo sapiens glycoprotein M6A (GPM6A), transcript variant 2, mRNA [NM_201591]	AAGTTCTTGTAGTAGGTAGGGGGTACTACTAGGGATATCTGTGGCATGATTATGCATTCC
1	-3.41	10.66	-1.77	11.55	0.0	9.78	0.0	0.00000074	0.00026981	0.00004541	0.03364706	GSTZ1	A_23_P106204	NM_145870	ref|Homo sapiens glutathione transferase zeta 1 (GSTZ1), transcript variant 1, mRNA [NM_145870]	TACCCTACCATCAGCTCCATCAACAAGAGGCTGCTGGTCTTGGAGGCCTTCCAGGTGTCT
1	-4.34	7.25	-2.12	8.31	0.0	6.19	0.0	0.00000020	0.00020679	0.00000349	0.01157895	HNMT	A_23_P56734	NM_006895	ref|Homo sapiens histamine N-methyltransferase (HNMT), transcript variant 1, mRNA [NM_006895]	CCTTTTGTCCACCATGGATATATCTGACTGCTTTATTGATGGTAATGAAAATGGAGACCT
1	-5.78	9.67	-2.53	10.93	0.1	8.40	0.2	0.00000064	0.00026314	0.00000064	0.01000000	HOMEZ	A_24_P40594	NM_020834	ref|Homo sapiens homeobox and leucine zipper encoding (HOMEZ), mRNA [NM_020834]	TGCCTTGTAGCTTTTTCTATCTTTCCAAAATCCTCACTCTGTTCATTGTTTGTCTCAGGG
1	-3.40	10.78	-1.77	11.66	0.0	9.89	0.1	0.00000131	0.00032464	0.00004494	0.03409639	HRSP12	A_23_P134714	NM_005836	ref|Homo sapiens heat-responsive protein 12 (HRSP12), mRNA [NM_005836]	TAAATTACACCTGTGTGCACCTGTATTACTGAATATAGGAAAGAGATACCCATTACATAG
1	-3.39	13.13	-1.76	14.01	0.0	12.26	0.1	0.00000225	0.00040766	0.00004494	0.03369048	HSD17B4	A_23_P92954	NM_000414	ref|Homo sapiens hydroxysteroid (17-beta) dehydrogenase 4 (HSD17B4), transcript variant 2, mRNA [NM_000414]	TAACCAAAGGCGGAAATATTGGGGCTAAGTGGACTATTGACCTGAAAAGTGGTTCTGGAA
1	-3.21	9.77	-1.68	10.61	0.0	8.93	0.2	0.00001108	0.00092038	0.00007352	0.03704000	HSD17B7	A_23_P11859	NM_016371	ref|Homo sapiens hydroxysteroid (17-beta) dehydrogenase 7 (HSD17B7), mRNA [NM_016371]	ACGCTGTTGATGCCGGCAATATTGCTACTTCGCTTTTTTGCAAATGCATTCACTTTGACA
1	-3.40	11.21	-1.76	12.09	0.0	10.33	0.0	0.00000071	0.00026981	0.00004605	0.03372093	HTRA1	A_23_P97990	NM_002775	ref|Homo sapiens HtrA serine peptidase 1 (HTRA1), mRNA [NM_002775]	CCGAAGTTGCCTCTTTTAGGAATCTCTTTGGAATTGGGAGCACGATGACTCTGAGTTTGA
1	-3.21	10.58	-1.68	11.42	0.0	9.74	0.0	0.00000107	0.00030394	0.00007431	0.03714286	IMMP2L	A_33_P3213377	NM_032549	ref|Homo sapiens IMP2 inner mitochondrial membrane peptidase-like (S. cerevisiae) (IMMP2L), nuclear gene encoding mitochondrial protein, transcript variant 1, mRNA [NM_032549]	CAGAAATTGGAATCTGTTCTTCCTCCAGAGCGCTTACCAGTACAGAGAGAAGAGGAATGA
1	-3.48	8.71	-1.80	9.60	0.1	7.81	0.1	0.00000211	0.00039918	0.00003922	0.03337838	ITGB1BP2	A_23_P45424	NM_012278	ref|Homo sapiens integrin beta 1 binding protein (melusin) 2 (ITGB1BP2), mRNA [NM_012278]	ATTGAGCAGCAGGAGGCTGAAGGAGGGGAGAACAAAATTGTCCAAACCATGCTGTTTTTT
1	-2.98	9.43	-1.58	10.21	0.1	8.64	0.2	0.00001885	0.00119492	0.00013021	0.04712644	KRCC1	A_23_P56759	NM_016618	ref|Homo sapiens lysine-rich coiled-coil 1 (KRCC1), mRNA [NM_016618]	GATATCCGTGTTCATACCACTTTTCTTATGTGAATAGGTTCTTTAACTTCTAACAAAGGC
2	-5.65	9.73	-2.50	10.98	0.0	8.48	0.1	0.00000007	0.00019430	0.00000079	0.01000000	LINC00263	A_33_P3323928	NR_026762	ref|Homo sapiens long intergenic non-protein coding RNA 263 (LINC00263), non-coding RNA [NR_026762]	CAAAAACGCCTCTTATGGAAAAGCCAGAGCGCCAGGAGTCAGCAAAACACACTAAAGATT
12	-3.65	10.67	-1.87	11.60	0.0	9.73	0.1	0.00000056	0.00026222	0.00002048	0.02529412	LINC00467	A_23_P1014	NR_026761	ref|Homo sapiens long intergenic non-protein coding RNA 467 (LINC00467), non-coding RNA [NR_026761]	CCAGCACTGTGAAGCCTACAAAAACATTGATGCGCTGGCTTGGGGATTTGAATTTGAACA
1	-4.40	7.88	-2.14	8.95	0.0	6.81	0.2	0.00000252	0.00043051	0.00000333	0.01166667	LNX1	A_23_P213137	NM_032622	ref|Homo sapiens ligand of numb-protein X 1 (LNX1), transcript variant 2, mRNA [NM_032622]	TACAATGATGGAAGAATTAGATGTGGTGATATTCTTCTTGCTGTCAATGGTAGAAGTACA
1	-4.25	9.79	-2.09	10.84	0.0	8.75	0.0	0.00000022	0.00020679	0.00000445	0.01400000	LOC100128881	A_33_P3294372	NR_036480	ref|Homo sapiens uncharacterized LOC100128881 (LOC100128881), non-coding RNA [NR_036480]	TGATCCTTTGTGCAGCGGCTGCTGGCCTCTCAAACTTAATGTGTTCATTGCGGAACTTGC
1	-7.29	7.92	-2.87	9.36	0.0	6.49	0.2	0.00000016	0.00019498	0.00000032	0.00666667	LOC100128908	A_33_P3224620	XR_110266	ref|PREDICTED: Homo sapiens hypothetical LOC100128908 (LOC100128908), miscRNA [XR_110266]	TCCTTTCAAATCCATGGAGTCCGGATGTTTGAAATTAAATTTATTAAGCACTCACTCACG
1	-3.58	8.93	-1.84	9.85	0.1	8.01	0.3	0.00001033	0.00088435	0.00002771	0.03144144	LOC100131262	A_33_P3632937	XR_132952	ref|PREDICTED: Homo sapiens hypothetical LOC100131262 (LOC100131262), miscRNA [XR_132952]	TACCATGTTGCGTGCTGGGTGTTTTAGCATTTTTATAAATCATCTTAATCTTTGTTCTGG
1	-3.19	7.14	-1.67	7.97	0.0	6.30	0.1	0.00000123	0.00031865	0.00007622	0.03750000	LOC100132167	A_23_P304016	BC006438	gb|Homo sapiens similar to hCG1993567, mRNA (cDNA clone MGC:13162 IMAGE:3010103), complete cds. [BC006438]	GGGAAGAAGGTGGTGCTAACCCTTGCGGTCTTGAAAAAGCAGGAGACCATGAAAGTGGTG
1	-3.46	9.72	-1.79	10.61	0.1	8.82	0.5	0.00022808	0.00466552	0.00003620	0.03123288	LOC100505666	A_21_P0014077	NR_040772	ref|Homo sapiens uncharacterized LOC100505666 (LOC100505666), transcript variant 1, non-coding RNA [NR_040772]	CCAAAGCCCTACATAATGCTTCAGTTTGCTAAGGAAAAAATGTTAATTACTGCAAATGTG
1	-33.95	8.74	-5.09	11.28	5.3	6.20	0.0	0.09959709	0.24818875	0.00013561	0.04852273	LOC284395	A_21_P0011777	NR_040029	ref|Homo sapiens uncharacterized LOC284395 (LOC284395), non-coding RNA [NR_040029]	GTTAAGCACTGTCAAATAGCCTCCTAAAAGATGAGTTTGTGTGGAATAAAGCACTGAAAA
1	-3.06	9.22	-1.62	10.03	0.1	8.41	0.0	0.00000192	0.00038108	0.00011036	0.04426752	LOC400236	A_24_P306720	NR_036500	ref|Homo sapiens uncharacterized LOC400236 (LOC400236), non-coding RNA [NR_036500]	AAATGCTGAAAGCCAAAGGAGGGCTTAATGTGGCCTTTTCCACCTTCTAATTCCATAGAA
1	-3.22	7.67	-1.69	8.51	0.1	6.83	0.0	0.00000108	0.00030509	0.00007082	0.03747899	LOC440905	A_21_P0012089	NR_026758	ref|Homo sapiens uncharacterized LOC440905 (LOC440905), non-coding RNA [NR_026758]	GGCATAAGTCTACTCACTTATATCTGTCTGGAACATAACGCTTGTTTGTTTTTACAACAA
1	-3.24	9.56	-1.69	10.41	0.0	8.72	0.1	0.00000182	0.00037543	0.00006939	0.03703390	LOC729970	A_33_P3375809	NR_033998	ref|Homo sapiens hCG2028352-like (LOC729970), non-coding RNA [NR_033998]	CAAAAGAGTGGCTAGGGTTTTACAAGGGCTATGAAGAAACATATTAAGGTTAATAAAGCT
2	-3.68	7.46	-1.88	8.40	0.1	6.52	0.2	0.00000380	0.00053111	0.00001921	0.02420000	LRRFIP1	A_19_P00810557	NM_001137550	ref|Homo sapiens leucine rich repeat (in FLII) interacting protein 1 (LRRFIP1), transcript variant 1, mRNA [NM_001137550]	CCAGGGATCGGGGCGCAAGCGGCTCCCCAACCGGGAGCGGCTCACGGCGGAGGACGACGC
1	-3.35	11.15	-1.74	12.02	0.1	10.28	0.5	0.00049700	0.00746104	0.00005272	0.03531915	LUC7L	A_23_P106737	NM_201412	ref|Homo sapiens LUC7-like (S. cerevisiae) (LUC7L), transcript variant 2, mRNA [NM_201412]	CTGAAGGTAATGTGGATGAATCCCAGAAGATTCTTATGGAAGTGGAAAAAGTTCGTGCGA
1	-3.21	10.04	-1.68	10.88	0.1	9.20	0.1	0.00000278	0.00044991	0.00007257	0.03685484	MBLAC2	A_33_P3415663	NM_203406	ref|Homo sapiens metallo-beta-lactamase domain containing 2 (MBLAC2), mRNA [NM_203406]	CTTTCAACTGAGAAGCCTAAAACAAACAAAAACCTTGTGTGTTATCCTGATATAGTTGAC
1	-4.09	11.53	-2.03	12.55	0.0	10.52	0.0	0.00000027	0.00023118	0.00000794	0.02173913	MDP1	A_23_P99811	NM_138476	ref|Homo sapiens magnesium-dependent phosphatase 1 (MDP1), transcript variant 1, mRNA [NM_138476]	GAATCTTCAAACTCTAAGTCAAGGGTTAGAGACATTTGCGAAGGCCCAAACTGGGCCTTT
1	-3.25	11.56	-1.70	12.41	0.1	10.71	0.1	0.00000215	0.00039990	0.00006622	0.03626087	ME1	A_23_P8196	NM_002395	ref|Homo sapiens malic enzyme 1, NADP(+)-dependent, cytosolic (ME1), mRNA [NM_002395]	CTGAGCAGTGAGAAGGTCTGAAAGGAGAGTATATAGTTAAGATCCTTGAGAAAGGGCTGC
1	-3.08	14.33	-1.62	15.14	0.0	13.52	0.4	0.00010054	0.00289241	0.00010226	0.04351351	MLLT11	A_23_P23346	NM_006818	ref|Homo sapiens myeloid/lymphoid or mixed-lineage leukemia (trithorax homolog, Drosophila); translocated to, 11 (MLLT11), mRNA [NM_006818]	AATCTTCTGAACGGCATAAGTCCTATTTTAGCCTTACCTCCTGCATTTGCAATACGTAAT
7	-3.29	8.25	-1.72	9.11	0.1	7.39	0.1	0.00000120	0.00031356	0.00006129	0.03676190	MOCOS	A_23_P67042	NM_017947	ref|Homo sapiens molybdenum cofactor sulfurase (MOCOS), mRNA [NM_017947]	ATTTCAATTGGCTCTTTGCGTTTCCAGGTTTTGGGGCCTTGTCACAGATGCCAGATGATT
1	-3.31	9.86	-1.73	10.72	0.2	8.99	0.5	0.00045694	0.00707452	0.00005828	0.03633663	MYO5C	A_23_P140434	NM_018728	ref|Homo sapiens myosin VC (MYO5C), mRNA [NM_018728]	CTATAATACAGACTGGTGTCTTAGAGGTAGGAATAATACATGATTATGAAGCATCACCCT
1	-4.28	11.26	-2.10	12.31	0.1	10.21	0.2	0.00000400	0.00054349	0.00000476	0.01428571	NIT2	A_24_P120346	NM_020202	ref|Homo sapiens nitrilase family, member 2 (NIT2), mRNA [NM_020202]	TATGCTGTGGAGATGAAAAAGCCCTAAAGTTTATGTTTCTAATGTGTCACAGAATAGGAC
1	-3.14	9.50	-1.65	10.33	0.2	8.68	0.0	0.00000768	0.00076776	0.00009083	0.04115108	NLN	A_33_P3489737	NM_020726	ref|Homo sapiens neurolysin (metallopeptidase M3 family) (NLN), nuclear gene encoding mitochondrial protein, mRNA [NM_020726]	TCCTTCTTGTATCTTGAAGTTTTGTACTTGGGATTTCTGGACTGATAAATGAATCATCAC
1	-3.51	10.49	-1.81	11.39	0.1	9.58	0.4	0.00013059	0.00335809	0.00003160	0.03109375	NSMCE1	A_33_P3215059	NM_145080	ref|Homo sapiens non-SMC element 1 homolog (S. cerevisiae) (NSMCE1), mRNA [NM_145080]	ATATTGAACCTGGTTGATCAACTTAAAGGCAAGAAGATGAGGAAGAAGGAAGCGGAGCAG
1	-4.65	10.56	-2.22	11.67	0.1	9.45	0.0	0.00000018	0.00020055	0.00000222	0.01166667	NT5M	A_33_P3242863	NM_020201	ref|Homo sapiens 5',3'-nucleotidase, mitochondrial (NT5M), nuclear gene encoding mitochondrial protein, mRNA [NM_020201]	CCGTAGGCTTGAACATGTGTTGAGTGCATGAAAAATAAATGCTGTTCATGTGTGTAGCTC
1	-3.13	9.02	-1.65	9.84	0.0	8.20	0.0	0.00000116	0.00031286	0.00009353	0.04118881	NUDT18	A_23_P123454	NM_024815	ref|Homo sapiens nudix (nucleoside diphosphate linked moiety X)-type motif 18 (NUDT18), mRNA [NM_024815]	GAGATGCTTTGAGGAGCATTCCTCTAGATTGCACAAGGGACAGTGCCTTTAACCAAGCGA
1	-3.25	11.50	-1.70	12.35	0.0	10.65	0.1	0.00000149	0.00034944	0.00006637	0.03603448	OSGEP	A_23_P54079	NM_017807	ref|Homo sapiens O-sialoglycoprotein endopeptidase (OSGEP), mRNA [NM_017807]	GGAGGGACTAATAAGATCAACAGAATCAGAGTAGATAGTTCCTTAATCGGAACCCAAAGG
1	-3.95	8.32	-1.98	9.31	0.1	7.33	0.0	0.00000038	0.00025538	0.00001032	0.01911765	OVOL2	A_23_P143348	NM_021220	ref|Homo sapiens ovo-like 2 (Drosophila) (OVOL2), mRNA [NM_021220]	TGTCTGGCGCAGTTGCTCACATTCACCAAAGTTTGTTTTCATGATCCTGATGGCCAAGAA
1	-4.89	12.01	-2.29	13.16	0.3	10.87	0.1	0.00000462	0.00057505	0.00000175	0.01000000	OXCT1	A_32_P63848	NM_000436	ref|Homo sapiens 3-oxoacid CoA transferase 1 (OXCT1), nuclear gene encoding mitochondrial protein, mRNA [NM_000436]	CACTTCTTTTCAGGTGTAGCTACAATTGTGTAATGTACAATATTAGAGAAAGGACAGGCT
1	-3.30	8.09	-1.72	8.96	0.1	7.23	0.1	0.00000159	0.00035428	0.00006034	0.03689320	PABPC4L	A_32_P123514	NM_001114734	ref|Homo sapiens poly(A) binding protein, cytoplasmic 4-like (PABPC4L), mRNA [NM_001114734]	TTCTCTCCACACATATTGCCACGTCTGCTGTGTAGTTACCTGCTTACATGTACAGCCATT
1	-4.07	9.01	-2.03	10.02	0.1	8.00	0.1	0.00000074	0.00026981	0.00000842	0.01892857	PCK2	A_23_P128817	NM_004563	ref|Homo sapiens phosphoenolpyruvate carboxykinase 2 (mitochondrial) (PCK2), nuclear gene encoding mitochondrial protein, transcript variant 1, mRNA [NM_004563]	CTGGGCAAACCCTGGAAACCTGGTGACAAGGAGCCCTGTGCACATCCCAACTCTCGATTT
1	-3.29	11.88	-1.72	12.74	0.0	11.03	0.0	0.00000089	0.00028334	0.00006177	0.03601852	PCYOX1L	A_23_P30275	NM_024028	ref|Homo sapiens prenylcysteine oxidase 1 like (PCYOX1L), mRNA [NM_024028]	ATATCTTACCCCTAGATGTTCATCCCAGCAGAAGAAAGAAGAAGGTGTTGGGGTAGGATT
1	-3.23	9.68	-1.69	10.53	0.0	8.84	0.1	0.00000199	0.00038657	0.00007257	0.03715447	PECR	A_23_P91140	NM_018441	ref|Homo sapiens peroxisomal trans-2-enoyl-CoA reductase (PECR), mRNA [NM_018441]	TGTTGTCAAAAAGATGAAGGAGACCTTTAAGGAGAAAGCTAAGCTCTGAGCTGAGGAAAC
1	-3.90	11.52	-1.96	12.50	0.1	10.54	0.1	0.00000073	0.00026981	0.00001175	0.01947368	PIR	A_23_P137035	NM_003662	ref|Homo sapiens pirin (iron-binding nuclear protein) (PIR), transcript variant 1, mRNA [NM_003662]	GGAAGAGCAGGTCTTGATGTGTCCTAGAATTTTGCCATTTCTGAGATTGAGCCATTGAAG
9	-3.39	8.88	-1.76	9.76	0.2	8.00	0.1	0.00000891	0.00082004	0.00004033	0.03256410	PLA2G4A	A_23_P11685	NM_024420	ref|Homo sapiens phospholipase A2, group IVA (cytosolic, calcium-dependent) (PLA2G4A), mRNA [NM_024420]	GAAATGGCAGCAGTTTCTGATGCTGAGGCAGTTTGCAATCCCATGACAACTGGATTTAAA
1	-3.53	15.40	-1.82	16.31	0.1	14.49	0.5	0.00031834	0.00567221	0.00003176	0.03030303	PPIAL4A	A_24_P203226	NM_178230	ref|Homo sapiens peptidylprolyl isomerase A (cyclophilin A)-like 4A (PPIAL4A), mRNA [NM_178230]	CACTGGTGACAAGTCCATCTATGGGGAGAAATTTGATGATGAGAACCTCATCCGAAAGCA
1	-3.83	9.90	-1.94	10.87	0.0	8.93	0.1	0.00000078	0.00027684	0.00001413	0.02022727	PPPDE2	A_23_P356330	NM_015704	ref|Homo sapiens PPPDE peptidase domain containing 2 (PPPDE2), mRNA [NM_015704]	CCTTTTTAAACAAAACAAACCCTACCAGATTTCTATTTTATAATTTTACATCAGAGCTAA
1	-3.93	8.31	-1.97	9.29	0.0	7.32	0.0	0.00000038	0.00025538	0.00001000	0.01909091	PTPRZ1	A_23_P168761	NM_002851	ref|Homo sapiens protein tyrosine phosphatase, receptor-type, Z polypeptide 1 (PTPRZ1), transcript variant 1, mRNA [NM_002851]	GGGAACTCACATCTGAGCATTGTTTTCCTCTTCCTAAAATTAGGCAGGAAAATCAGTCTA
1	-3.38	8.22	-1.76	9.10	0.3	7.34	0.1	0.00005341	0.00207362	0.00004033	0.03298701	RAB32	A_24_P303480	NM_006834	ref|Homo sapiens RAB32, member RAS oncogene family (RAB32), mRNA [NM_006834]	ACCAAAGCTTTCCTAATGAAGAAAACGATGTGGACAAAATTAAGCTAGATCAAGAGACCT
1	-2.99	10.72	-1.58	11.51	0.0	9.93	0.2	0.00001109	0.00092038	0.00012656	0.04660819	RAP1GDS1	A_33_P3215123	NM_001100426	ref|Homo sapiens RAP1, GTP-GDP dissociation stimulator 1 (RAP1GDS1), transcript variant 1, mRNA [NM_001100426]	TTTTCTAGATGTCGTATCCAAACTTCGCAGTCATGAGAACAAAAGTGTTGCCCAGCAGGC
1	-3.10	9.79	-1.63	10.61	0.1	8.97	0.0	0.00000226	0.00040766	0.00010004	0.04344828	RERG	A_24_P321525	NM_032918	ref|Homo sapiens RAS-like, estrogen-regulated, growth inhibitor (RERG), transcript variant 1, mRNA [NM_032918]	ACAGTCTACAACTGATAAAACCTTATGATTCTTTTCTCCCCCATTATGCCCCTATATATA
1	-3.01	8.49	-1.59	9.28	0.0	7.69	0.0	0.00000139	0.00033698	0.00012846	0.04676301	RIN3	A_23_P151820	NM_024832	ref|Homo sapiens Ras and Rab interactor 3 (RIN3), mRNA [NM_024832]	AAGTCCTAATAGCCCTGAGACACCGAGACGGCATGTTCTTCATTAGACGGAAAGGGAAAC
1	-10.26	10.60	-3.36	12.28	2.6	8.92	0.4	0.03891385	0.13362262	0.00005319	0.03453608	RNMT	A_24_P48408	NM_003799	ref|Homo sapiens RNA (guanine-7-) methyltransferase (RNMT), mRNA [NM_003799]	AACTTTTTATTAAAGTGTAACTATAGAAACACATCAATGATTTTTCACAAGTGGAGCACG
1	-22.36	8.85	-4.48	11.09	4.1	6.61	0.2	0.06828445	0.19371510	0.00011147	0.04387500	RPGRIP1	A_23_P88278	NM_020366	ref|Homo sapiens retinitis pigmentosa GTPase regulator interacting protein 1 (RPGRIP1), mRNA [NM_020366]	CCGAAGGCGGTTTCTGTTCGACATGCTGAATGGACAAGATCCTGATCAAGGACATTTAAA
1	-4.94	10.75	-2.30	11.90	0.0	9.60	0.1	0.00000011	0.00019430	0.00000127	0.00800000	RPL39L	A_23_P29594	NM_052969	ref|Homo sapiens ribosomal protein L39-like (RPL39L), mRNA [NM_052969]	GAGAGAAGCAAGCATCTTTGCCTCTTTGGAGTAGGAAATTCAGACTTGAAAAAGTGGTGT
1	-3.04	11.08	-1.60	11.89	0.0	10.28	0.0	0.00000131	0.00032464	0.00011782	0.04496970	RUFY2	A_24_P941708	NM_001042417	ref|Homo sapiens RUN and FYVE domain containing 2 (RUFY2), transcript variant 2, mRNA [NM_001042417]	GCTTCTTCACCTAGTGTAGGCATAAATCCTTTGCTTTTCATGGTTTTGTAAAAAGGTAGT
1	-3.27	11.26	-1.71	12.12	0.1	10.41	0.9	0.00792537	0.04565986	0.00011147	0.04415094	SCARNA9	A_33_P3290443	NR_002569	ref|Homo sapiens small Cajal body-specific RNA 9 (SCARNA9), guide RNA [NR_002569]	GAAAAGGTTTTACTACTGATCTTTGTAACTATGATGGTTTCTACACTTGACCTGAGCTCA
1	-3.85	9.87	-1.95	10.84	0.0	8.90	0.0	0.00000035	0.00025251	0.00001175	0.01897436	SEPT8	A_23_P144807	NM_001098811	ref|Homo sapiens septin 8 (SEPT8), transcript variant 1, mRNA [NM_001098811]	TGGAACTGTGTTGGATTTAAGATACCTTTTCACTCTTCCGTATGTCATGAGCCTTGTGCG
1	-3.54	12.97	-1.83	13.88	0.0	12.06	0.1	0.00000116	0.00031311	0.00002771	0.03144144	SFXN4	A_23_P75149	NM_213649	ref|Homo sapiens sideroflexin 4 (SFXN4), mRNA [NM_213649]	TGAGTTTTAGGTGAATTTATGTGGTTCCTGCTTGAAAACCTTCCCCTCTCCAGGTTCGGT
1	-2.96	10.60	-1.56	11.39	0.1	9.82	0.2	0.00001983	0.00123260	0.00014069	0.04815217	SGPP2	A_33_P3386547	NM_152386	ref|Homo sapiens sphingosine-1-phosphate phosphatase 2 (SGPP2), mRNA [NM_152386]	TACAAGTTTGTTACCTACACATCTGTTGGCATCTGCGCTACAACCTTTGTGCCGATGCTT
1	-3.23	11.72	-1.69	12.57	0.1	10.88	0.4	0.00022525	0.00464176	0.00006749	0.03632479	SLC27A2	A_23_P140450	NM_003645	ref|Homo sapiens solute carrier family 27 (fatty acid transporter), member 2 (SLC27A2), transcript variant 1, mRNA [NM_003645]	TCTAAGAATACAGGACACCATTGAGATCACTGGAACTTTTAAACACCGCAAAATGACCCT
1	-4.42	11.17	-2.14	12.24	0.2	10.10	0.3	0.00000872	0.00080991	0.00000333	0.01235294	SLC38A10	A_23_P55011	NM_001037984	ref|Homo sapiens solute carrier family 38, member 10 (SLC38A10), transcript variant 1, mRNA [NM_001037984]	CTTGCAGTGACTCAGAATGATAATTATTATGACTGTTTATCGATGCTTCCCACAGTGTGG
1	-3.78	11.33	-1.92	12.29	0.1	10.37	0.2	0.00000702	0.00073170	0.00001572	0.02200000	SLC7A11	A_33_P3242623	NM_014331	ref|Homo sapiens solute carrier family 7 (anionic amino acid transporter light chain, xc- system), member 11 (SLC7A11), mRNA [NM_014331]	GAAGTAAGTGTGTTTGTTTTCATCTTATGGAAACTCTTGATGCATGTGCTTTTGTATGGA
1	-3.95	8.70	-1.98	9.69	0.1	7.71	0.1	0.00000061	0.00026314	0.00001143	0.02000000	SLCO4C1	A_32_P154342	NM_180991	ref|Homo sapiens solute carrier organic anion transporter family, member 4C1 (SLCO4C1), mRNA [NM_180991]	GGGTTCACCTAGATCATATGAGTTGATGTGATACTTCTAGAACAAAATTATTCATAGTGC
1	-2.96	8.15	-1.57	8.93	0.0	7.36	0.2	0.00001751	0.00114740	0.00013862	0.04850000	SNORD1B	A_21_P0000497	NR_004396	ref|Homo sapiens small nucleolar RNA, C/D box 1B (SNORD1B), small nucleolar RNA [NR_004396]	TCCCTGTCTGAAGGCAAAGAAAGGCCTTTCTGTGTGGAATTTGAATATCTGAAACTCAGT
1	-2.96	14.02	-1.57	14.81	0.0	13.24	0.2	0.00000793	0.00077176	0.00014021	0.04851648	SNRPA1	A_32_P28685	NM_003090	ref|Homo sapiens small nuclear ribonucleoprotein polypeptide A' (SNRPA1), mRNA [NM_003090]	ATCTCTCAAATCGCTGACTTACCTAAGTATCCTAAGAAATCTGGTAACCAATAAGAAGCA
1	-4.01	8.53	-2.00	9.54	0.0	7.53	0.2	0.00000154	0.00034966	0.00000921	0.01933333	SOX3	A_23_P85218	NM_005634	ref|Homo sapiens SRY (sex determining region Y)-box 3 (SOX3), mRNA [NM_005634]	CATGTTGAGTTGGTGATTTCTGCCGTGATCTGTTTGATATTTCTTCGCGCTAATGTGTTA
1	-3.34	8.84	-1.74	9.71	0.0	7.97	0.0	0.00000073	0.00026981	0.00005605	0.03565657	STAU2	A_24_P374634	NM_001164380	ref|Homo sapiens staufen, RNA binding protein, homolog 2 (Drosophila) (STAU2), transcript variant 1, mRNA [NM_001164380]	TGGGTTTTGAGCTCCATATACTCTTAGCAAGTAAGGGGGCGTCTTGCCCCTATATATCAT
1	-3.04	9.60	-1.61	10.41	0.0	8.80	0.2	0.00000507	0.00060245	0.00011354	0.04359756	STMN1	A_19_P00316238	NM_001145454	ref|Homo sapiens stathmin 1 (STMN1), transcript variant 4, mRNA [NM_001145454]	GTCAGGCAGTGAAGTCGGAAAAATGATCTCTTCTGTATAGGGAGAAAATAAAAGTTTAAA
1	-5.19	10.06	-2.38	11.25	0.3	8.87	0.1	0.00000236	0.00041145	0.00000127	0.01000000	TCTEX1D2	A_23_P21162	NM_152773	ref|Homo sapiens Tctex1 domain containing 2 (TCTEX1D2), mRNA [NM_152773]	CTACTACTGAATGAATCTTTGAAAAGCTGGTAAAAGACATGACCATGAAGAAATCTGAAC
1	-3.39	11.13	-1.76	12.01	0.1	10.24	0.1	0.00000145	0.00034446	0.00004462	0.03469136	TCTN1	A_33_P3210965	NM_001082538	ref|Homo sapiens tectonic family member 1 (TCTN1), transcript variant 1, mRNA [NM_001082538]	CAGATGCATCAGTTCCTTAATATACACGTGAAATTTGAAAACTGTACATTCGGTGAGATT
1	-3.04	9.45	-1.61	10.25	0.1	8.64	0.3	0.00009767	0.00283575	0.00010417	0.04373333	TIGD1	A_23_P120170	NM_145702	ref|Homo sapiens tigger transposable element derived 1 (TIGD1), mRNA [NM_145702]	TGCTACAGAGAAATCTTTCATGAAAGGAAGAGTCAACTCATGCGAAAAGCTTCACCGATG
1	-3.44	9.44	-1.78	10.33	0.0	8.55	0.1	0.00000173	0.00036770	0.00004033	0.03386667	TMCO7	A_33_P3352782	NM_024562	ref|Homo sapiens transmembrane and coiled-coil domains 7 (TMCO7), mRNA [NM_024562]	AGAATCTCCTTTGGGCCAGCTGGATGTACAATAAAAATGCTTGTTTCTTGGCCTTCCTTT
1	-2.97	10.53	-1.57	11.32	0.1	9.75	0.0	0.00000233	0.00040846	0.00013704	0.04848315	TMEM158	A_23_P369899	NM_015444	ref|Homo sapiens transmembrane protein 158 (gene/pseudogene) (TMEM158), mRNA [NM_015444]	AAATTGCTATTGCTGTAGTAAGAGAAGCTCTTTGTATCTGAACATAGTTGTATTTGAAAT
1	-3.48	12.05	-1.80	12.95	0.0	11.15	0.4	0.00008358	0.00260971	0.00003414	0.03071429	TTF2	A_33_P3256685	NM_003594	ref|Homo sapiens transcription termination factor, RNA polymerase II (TTF2), mRNA [NM_003594]	GCTTTGTACATGAACAGATGCTGAGTATCTGTTATCATTGTATTGTTTAGTGTCAGTGTA
1	-3.00	12.30	-1.58	13.09	0.1	11.51	0.4	0.00034994	0.00599994	0.00013259	0.04771429	UBQLN2	A_23_P114164	NM_013444	ref|Homo sapiens ubiquilin 2 (UBQLN2), mRNA [NM_013444]	TACAGTGTAACATTGTGTCAACATTTGCAGATTGACTGTATATGACCTTAATCTTTGTGC
1	-3.61	10.66	-1.85	11.58	0.0	9.73	0.4	0.00003826	0.00173921	0.00002620	0.03055556	UNKL	A_23_P100141	NM_023076	ref|Homo sapiens unkempt homolog (Drosophila)-like (UNKL), transcript variant 3, mRNA [NM_023076]	AGCAGAGGGGATCCAACGTCAGAGCTTTTAGAATTACTTTTTTAAGCAGCTGTCTTCTGG
1	-3.24	8.24	-1.70	9.09	0.3	7.39	0.2	0.00010732	0.00299569	0.00007193	0.03743802	WIF1	A_32_P216520	NM_007191	ref|Homo sapiens WNT inhibitory factor 1 (WIF1), mRNA [NM_007191]	AAATTGGGCAAAAATGCGTAAGTCACAAGAATTTGGATGGTGCAGTTAATGTTGAAGTTA
1	-3.26	8.82	-1.70	9.67	0.1	7.97	0.0	0.00000122	0.00031617	0.00006463	0.03633929	XKR6	A_23_P387000	NM_173683	ref|Homo sapiens XK, Kell blood group complex subunit-related family, member 6 (XKR6), transcript variant 2, mRNA [NM_173683]	CAAAGTATTGTTCCTTTAAAGAATATTTCTGTTCTAGGGCATCGTTTCAATCGCATCGTA
1	-3.83	8.44	-1.94	9.41	0.0	7.47	0.1	0.00000120	0.00031356	0.00001254	0.01926829	XLOC_008583	A_21_P0007073	TCONS_00018797	linc|BROAD Institute lincRNA (XLOC_008583), lincRNA [TCONS_00018797]	AACACACTAAAGATTGGGCAGTCACTGGGGAGAACTGCAATTAACCTTTAAGATACTACG
1	-3.42	9.41	-1.77	10.29	0.0	8.52	0.3	0.00001506	0.00106187	0.00004271	0.03405063	ZNF497	A_33_P3323323	NM_198458	ref|Homo sapiens zinc finger protein 497 (ZNF497), mRNA [NM_198458]	ATCCCACTGTCTTCTTTGCATCTGGCACACAGTAGATGCTCAATAAATGCCTGTGGAATG

## Sheet: TIAR >=2 (vs GFP)
Columna1	Fold Change	logSignal (A)	logRatio (M)	logControl	StdErr (logControl)	logExperiment	StdErr (logExperiment)	pval (limma)	FDR (limma)	pval (RankProd)	FDR (RankProd)	ProbeID	Oligo	Systematic Name	Description	Sequence
1	+7.76	10.10	+2.96	8.62	0.7	11.58	0.5	0.01019286	0.35870736	0.00001127	0.02088235	ENST00000378416	A_33_P3398111	ENST00000378416	ens|chromosome 16 open reading frame 85 [Source:HGNC Symbol;Acc:33799] [ENST00000378416]	GTTACTGCACTGAAGTTAGGCAAGCTTCTGCAGCTTTATTAAATGACCAATGCTGTCCCT
1	+4.80	8.98	+2.26	7.85	0.5	10.11	0.0	0.00654364	0.35077922	0.00005510	0.04034884	ENST00000542270	A_24_P376422	ENST00000542270	ens|Uncharacterized protein [Source:UniProtKB/TrEMBL;Acc:C9JMR9] [ENST00000542270]	GAGCCAAGTTTGCATTTTCACACGCATCTCACACTCCTCTGCACTCTCAACTTGGAGAGC
1	+5.47	9.62	+2.45	8.39	0.3	10.84	0.2	0.00132387	0.35077922	0.00003096	0.03046875	EXOC7	A_33_P3390024	BC029432	gb|Homo sapiens exocyst complex component 7, mRNA (cDNA clone IMAGE:4093432), with apparent retained intron. [BC029432]	AGGATATAGCACAGTACATCCTATAGGCATTAGGATCTCTGCTTCAAGAATTGCACATTT
1	+5.46	9.35	+2.45	8.12	0.3	10.57	0.0	0.00084733	0.35077922	0.00002620	0.02796610	XLOC_007433	A_21_P0006166	BI046002	gb|MR3-FN0206-020201-006-h05 FN0206 Homo sapiens cDNA, mRNA sequence [BI046002]	CTCCATGTCTTCCAGTCTCCAAAATACAGTTCCCGAAAACAGGATTATTTTTATATATCT
1	+4.86	8.52	+2.28	7.38	0.5	9.66	0.3	0.00771803	0.35077922	0.00006129	0.04337079	XLOC_008050	A_21_P0006570	TCONS_00017455	linc|BROAD Institute lincRNA (XLOC_008050), lincRNA [TCONS_00017455]	TTGTTGAGACTTGCCACCCTGTCTTGTTGTGTCCATGTCCCCGAGGTTGTCTTGGAGGCG
3	+5.09	9.65	+2.35	8.47	0.6	10.82	0.0	0.00774286	0.35077922	0.00003890	0.03310811	ACTA1	A_23_P1102	NM_001100	ref|Homo sapiens actin, alpha 1, skeletal muscle (ACTA1), mRNA [NM_001100]	CCGCAGTCACTTTCTTTGTAACAACTTCCGTTGCTGCCATCGTAAACTGACACAGTGTTT
1	+6.52	9.19	+2.70	7.84	0.7	10.54	0.0	0.00766044	0.35077922	0.00001524	0.02594595	ACBD7	A_23_P72584	NM_001039844	ref|Homo sapiens acyl-CoA binding domain containing 7 (ACBD7), mRNA [NM_001039844]	GCTAATTTTTGTATTTTTAGTAGAGATGGGGTTTTGTCAAGTTGGCCAGGCTGGTCTCGA
1	+5.99	9.94	+2.58	8.65	0.3	11.23	0.3	0.00209156	0.35077922	0.00001874	0.02622222	APC2	A_23_P101905	NM_005883	ref|Homo sapiens adenomatosis polyposis coli 2 (APC2), mRNA [NM_005883]	TAAGGACGACACCGTCAGCTGTCCGACTCGCACACATTTAATAAACTGAGCTCTTGCATT
1	+5.69	10.17	+2.51	8.91	0.8	11.42	0.1	0.01408852	0.37222695	0.00002699	0.02786885	ANKRD29	A_23_P412577	NM_173505	ref|Homo sapiens ankyrin repeat domain 29 (ANKRD29), mRNA [NM_173505]	TAAACCACGAGAAATATATAGGCTTGTCTCTTTGGTCTTTTATTTTGGCTCTATTGTTGG
1	+5.69	13.23	+2.51	11.98	0.1	14.49	0.1	0.00015540	0.35077922	0.00003573	0.03214286	ANXA1	A_23_P94501	NM_000700	ref|Homo sapiens annexin A1 (ANXA1), mRNA [NM_000700]	GGCTCTTTGTGGAGGAAACTAAACATTCCCTTGATGGTCTCAAGCTATGATCAGAAGACT
1	+6.86	7.83	+2.78	6.44	0.0	9.22	0.2	0.00027009	0.35077922	0.00001667	0.02560976	CRABP1	A_33_P3326483	NM_004378	ref|Homo sapiens cellular retinoic acid binding protein 1 (CRABP1), mRNA [NM_004378]	GCTCCATAGTTTGGCATTTGCACGGTTTCGAAGTCATTAAACTGGTTAGACGTGTCTCAA
1	+4.87	7.84	+2.29	6.69	0.4	8.98	0.0	0.00190248	0.35077922	0.00004430	0.03487500	CCL2	A_23_P89431	NM_002982	ref|Homo sapiens chemokine (C-C motif) ligand 2 (CCL2), mRNA [NM_002982]	GAAATTGCTTTTCCTCTTGAACCACAGTTCTACCCCTGGGATGTTTTGAGGGTCTTTGCA
1	+8.21	8.84	+3.04	7.32	0.6	10.36	0.0	0.00299755	0.35077922	0.00000873	0.01833333	C5orf27	A_32_P128209	NR_026936	ref|Homo sapiens chromosome 5 open reading frame 27 (C5orf27), non-coding RNA [NR_026936]	CCTAAGAAGTTCCCTGAACCCCATTCTTTGTTGTGGCTAACTGGTCCCCTTGGAATTTTT
1	+5.19	9.15	+2.38	7.96	0.7	10.34	0.0	0.01051501	0.36077723	0.00003747	0.03232877	C5orf4	A_23_P501831	NM_032385	ref|Homo sapiens chromosome 5 open reading frame 4 (C5orf4), mRNA [NM_032385]	GGGCCCAGCCCTATCCTTTTCTGTATCAAACAAAATCCTTGAGGTTGGTATACAAGTTAA
1	+5.41	9.97	+2.44	8.75	0.3	11.19	0.2	0.00148244	0.35077922	0.00002715	0.02758065	C5orf41	A_23_P404606	NM_153607	ref|Homo sapiens chromosome 5 open reading frame 41 (C5orf41), transcript variant 1, mRNA [NM_153607]	AGTTCTCTAAAGGTTTTCTGTGTTCATACATGGTATACAGATAGCTCATAATGAAGTCCA
1	+5.79	7.60	+2.53	6.33	0.0	8.87	0.2	0.00027445	0.35077922	0.00002493	0.02706897	CSAG2	A_24_P567298	NM_004909	ref|Homo sapiens CSAG family, member 2 (CSAG2), transcript variant 2, mRNA [NM_004909]	CAAGGCCAGAAGACTTCAAGTTCTATCTGAAAAGTCTCCCAGAGGTCTAACCCCAGATAA
1	+5.90	7.95	+2.56	6.67	0.2	9.23	0.0	0.00025109	0.35077922	0.00002175	0.02634615	CYP2C18	A_23_P52480	NM_000772	ref|Homo sapiens cytochrome P450, family 2, subfamily C, polypeptide 18 (CYP2C18), transcript variant 1, mRNA [NM_000772]	GCTATTCTCCATACTCTGTATCACTTGTATTGACCACCACATATGCTAATACCTATCTAC
1	+9.58	10.16	+3.26	8.53	0.4	11.80	0.0	0.00053542	0.35077922	0.00000635	0.01666667	DHDH	A_23_P67367	NM_014475	ref|Homo sapiens dihydrodiol dehydrogenase (dimeric) (DHDH), mRNA [NM_014475]	GGAAAGTGAGCTCCTGGCTGACATCCTTGAAGAGGTGAGGAAGGCCATTGGAGTCACCTT
1	+9.42	10.08	+3.24	8.47	0.0	11.70	0.1	0.00004823	0.25310859	0.00000683	0.01653846	FAM57B	A_23_P163711	NM_031478	ref|Homo sapiens family with sequence similarity 57, member B (FAM57B), mRNA [NM_031478]	GGCTCCTCTCCAGGGTAGGCCAGCTTGAGGAATCTTATTTATTTTATTTATTTACCCAAA
1	+4.87	9.52	+2.28	8.38	0.5	10.66	0.0	0.00369093	0.35077922	0.00004716	0.03621951	FBLL1	A_32_P220463	NR_024356	ref|Homo sapiens fibrillarin-like 1 (FBLL1), non-coding RNA [NR_024356]	GCTATTATTTTCTGTGTGTTTTCTTTGTGAGTGTTTTGTTTTGTTGTTTTTCTATTAAAC
1	+4.75	8.81	+2.25	7.68	0.6	9.93	0.1	0.00994129	0.35706050	0.00006256	0.04329670	GDAP1L1	A_23_P17354	NM_024034	ref|Homo sapiens ganglioside-induced differentiation-associated protein 1-like 1 (GDAP1L1), mRNA [NM_024034]	AACCTGCAGTCCTTCTTTGAGAGGGTCCAGAGACGCTTTGCCTTCCGGAAAGTCCTGGGT
10	+116.35	10.73	+6.86	7.30	0.3	14.17	0.1	0.00002970	0.23382822	0.00000143	0.01000000	GSTP1	A_23_P202658	NM_000852	ref|Homo sapiens glutathione S-transferase pi 1 (GSTP1), mRNA [NM_000852]	GGTTGGGGGGACTCTGAGCGGGAGGCAGAGTTTGCCTTCCTTTCTCCAGGACCAATAAAA
1	+12.57	10.10	+3.65	8.27	0.4	11.92	0.0	0.00045391	0.35077922	0.00000508	0.01684211	CGA	A_23_P42386	NM_000735	ref|Homo sapiens glycoprotein hormones, alpha polypeptide (CGA), transcript variant 2, mRNA [NM_000735]	ATCACAAATCTTAAATGTTTTACCAAGTGCTGTCTTGATGACTGCTGATTTTCTGGAATG
1	+20.91	8.73	+4.39	6.53	0.0	10.92	3.7	0.18522520	0.59714073	0.00007288	0.04831579	IL17C	A_33_P3339625	NM_013278	ref|Homo sapiens interleukin 17C (IL17C), mRNA [NM_013278]	CCAACCTCCTTGGAAGTACCCCTGTTTCTTAAACAATTATTTAAGTGTACGTGTATTATT
1	+9.22	8.21	+3.21	6.60	0.0	9.81	0.0	0.00004151	0.24992251	0.00000683	0.01720000	LSAMP	A_23_P301855	NM_002338	ref|Homo sapiens limbic system-associated membrane protein (LSAMP), mRNA [NM_002338]	GTCACTGTGAACTATCCTCCCACTATCACAGAATCCAAGAGCAATGAAGCCACCACAGGA
1	+6.90	8.00	+2.79	6.61	0.3	9.39	0.2	0.00080018	0.35077922	0.00001381	0.02416667	LUM	A_23_P99063	NM_002345	ref|Homo sapiens lumican (LUM), mRNA [NM_002345]	TTTTTATTTCTACTGTCAAATGATGTGCAAAACCTTTTACTGGTTGCATGGAAATCAGCC
1	+5.24	8.33	+2.39	7.14	0.3	9.53	0.1	0.00140065	0.35077922	0.00003366	0.03117647	MASP2	A_33_P3247571	NM_139208	ref|Homo sapiens mannan-binding lectin serine peptidase 2 (MASP2), transcript variant 2, mRNA [NM_139208]	ATTACCTTCCGCTCCGACTACTCCAACGAGAAGCCGTTCACGGGGTTCGAGGCCTTCTAT
1	+8.75	8.38	+3.13	6.82	0.1	9.95	0.2	0.00011882	0.35077922	0.00000873	0.01896552	MAGEA12	A_23_P252928	NM_005367	ref|Homo sapiens melanoma antigen family A, 12 (MAGEA12), transcript variant 3, mRNA [NM_005367]	CCCTCGTTGAAACCAGCTATGTGAAAGTCCTGCACCATTTGCTAAAGATCAGTGGAGGGC
1	+17.25	8.56	+4.11	6.51	0.1	10.62	0.0	0.00002425	0.23382822	0.00000429	0.02250000	MAGEA2B	A_23_P148255	NM_153488	ref|Homo sapiens melanoma antigen family A, 2B (MAGEA2B), mRNA [NM_153488]	AGAGCAGTCAGCATTCTTAGCAGTGAGTTTCTGTTCTGTTGGATGACTTTGAGATTTATC
8	+5.80	8.25	+2.54	6.98	0.1	9.52	0.0	0.00017007	0.35077922	0.00002287	0.02618182	MAGEA6	A_23_P136870	NM_175868	ref|Homo sapiens melanoma antigen family A, 6 (MAGEA6), transcript variant 2, mRNA [NM_175868]	CTGCACCATATGGTAAAGATCAGTGGAGGACCTCGCATTTCCTACCCACTCCTGCATGAG
1	+5.49	10.02	+2.46	8.79	0.4	11.25	0.0	0.00192805	0.35077922	0.00002477	0.02736842	MAGEH1	A_23_P34144	NM_014061	ref|Homo sapiens melanoma antigen family H, 1 (MAGEH1), mRNA [NM_014061]	ATTTCTTCATATCTGACGTTTCTGAAACCCTTTGTGTCTGCTGTTGTGTGAAGATTGACA
2	+8.77	9.95	+3.13	8.38	0.4	11.51	0.3	0.00201248	0.35077922	0.00000683	0.01592593	MIR7-3HG	A_23_P353667	NR_027148	ref|Homo sapiens MIR7-3 host gene (non-protein coding) (MIR7-3HG), non-coding RNA [NR_027148]	TATTGCCTCACCATTTCCCACGTGAAGTCTGTATTGACATTCTCATAGACCTGGGATATT
1	+4.55	9.43	+2.19	8.34	0.6	10.53	0.0	0.00936363	0.35506209	0.00007606	0.04887755	NHS	A_32_P126375	NM_198270	ref|Homo sapiens Nance-Horan syndrome (congenital cataracts and dental anomalies) (NHS), transcript variant 1, mRNA [NM_198270]	GTGAAGAACATCAATCCGAACTTTTCTTCTGTTGTTTGCACTGATGCGATTTTTTGTTCT
1	+16.08	9.12	+4.01	7.12	0.5	11.12	0.1	0.00061617	0.35077922	0.00000429	0.02076923	ODZ1	A_33_P3283863	NM_001163278	ref|Homo sapiens odz, odd Oz/ten-m homolog 1 (Drosophila) (ODZ1), transcript variant 1, mRNA [NM_001163278]	CTGTGCATTTCTAGTTTGTAATACGTATTTGGTTGGTTCGTGCCTTTAGTTTGTTAAAGT
1	+5.76	7.46	+2.53	6.20	0.0	8.73	0.0	0.00009472	0.34037387	0.00002731	0.02730159	PTGFR	A_33_P3376551	NM_001039585	ref|Homo sapiens prostaglandin F receptor (FP) (PTGFR), transcript variant 2, mRNA [NM_001039585]	CCACCTGGTAAATAATGTTGGACTTCAACTTGTTACTGGCACATTTTAATAGTAGATGAA
1	+7.08	8.28	+2.82	6.87	0.4	9.69	0.0	0.00119654	0.35077922	0.00001112	0.02121212	PCDH20	A_23_P204885	NM_022843	ref|Homo sapiens protocadherin 20 (PCDH20), mRNA [NM_022843]	ATCATATTAAAAGTGAATTCTTCTAGAGGCTTGTGTACACTACTGGTTGTTTTAGTTGGG
1	+4.98	12.04	+2.31	10.88	0.2	13.20	0.1	0.00043372	0.35077922	0.00004541	0.03530864	RAB26	A_33_P3209229	NM_014353	ref|Homo sapiens RAB26, member RAS oncogene family (RAB26), mRNA [NM_014353]	GGCCTTTTGATTGCACAAGCCTTTGTTTTCAGTCCTAGTGAATAAAGTTGTGTTTTCTGG
1	+6.01	8.29	+2.59	6.99	0.4	9.58	0.1	0.00234477	0.35077922	0.00001985	0.02717391	RHCE	A_23_P62634	NM_020485	ref|Homo sapiens Rh blood group, CcEe antigens (RHCE), transcript variant 1, mRNA [NM_020485]	AATCTCAAAATATGGAAAGCACCTCATGTGGCTAAATATTTTGATGACCAAGTTTTCTGG
1	+5.15	10.78	+2.36	9.60	0.3	11.96	0.3	0.00283558	0.35077922	0.00004097	0.03440000	ARHGAP4	A_33_P3237927	NM_001164741	ref|Homo sapiens Rho GTPase activating protein 4 (ARHGAP4), transcript variant 1, mRNA [NM_001164741]	ACCCTTGCTCAGATGCCTGGCAGGGCTGGGTGGCGATTCATAAAGACCTCGTGTTGATTC
9	+5.12	8.47	+2.36	7.29	0.5	9.65	0.0	0.00471428	0.35077922	0.00003605	0.03197183	RNF112	A_23_P107116	NM_007148	ref|Homo sapiens ring finger protein 112 (RNF112), mRNA [NM_007148]	ACTTCTAGGCTATGAAACTGACTTCTAGGCTATGAAACTTACAGGGTATGGGTGGGCACA
11	+12.29	10.42	+3.62	8.61	0.7	12.23	0.0	0.00301108	0.35077922	0.00000524	0.01571429	SEPP1	A_23_P121926	NM_005410	ref|Homo sapiens selenoprotein P, plasma, 1 (SEPP1), transcript variant 1, mRNA [NM_005410]	CGTAAACTATGACCTAGGGGTTTTCTGTTGGATAATTAGCAGTTTAGAATGGAGGAAGAA
1	+4.59	9.86	+2.20	8.76	0.6	10.96	0.1	0.01260257	0.36675487	0.00007622	0.04848485	SLC9A4	A_33_P3396270	NM_001011552	ref|Homo sapiens solute carrier family 9 (sodium/hydrogen exchanger), member 4 (SLC9A4), mRNA [NM_001011552]	CTGAGAATGATGATTTTCAATTTCATCCATGTCCCTACAAAGGACATGAACTCATCATTT
1	+5.94	8.89	+2.57	7.60	0.8	10.17	0.0	0.01311318	0.36913329	0.00002191	0.02603774	SAMD12	A_33_P3326225	NM_001101676	ref|Homo sapiens sterile alpha motif domain containing 12 (SAMD12), transcript variant 1, mRNA [NM_001101676]	CATTACTTGACTCCTTATGTGCATGGCAATGTATTAAAATGTGGGATTTCTATTACCGTG
1	+5.83	9.75	+2.54	8.48	0.3	11.03	0.1	0.00099456	0.35077922	0.00002144	0.02755102	SBSN	A_33_P3269636	NM_001166034	ref|Homo sapiens suprabasin (SBSN), transcript variant 1, mRNA [NM_001166034]	GACAGGTTTCTGAAATCCCTGAAGGGGGTTGTACTGGGATTTGTGAATAAACTTGATACA
1	+6.08	14.10	+2.60	12.79	0.1	15.40	0.2	0.00036357	0.35077922	0.00002017	0.02645833	TIAL1	A_23_P161488	NM_001033925	ref|Homo sapiens TIA1 cytotoxic granule-associated RNA binding protein-like 1 (TIAL1), transcript variant 2, mRNA [NM_001033925]	AAGGGCTATTCATTTGTCAGATTTTCAACCCATGAAAGTGCAGCCCATGCCATTGTTTCG
1	+5.61	13.93	+2.49	12.68	0.0	15.17	0.0	0.00010269	0.34037387	0.00003335	0.03181818	TSPO	A_33_P3251148	NM_000714	ref|Homo sapiens translocator protein (18kDa) (TSPO), transcript variant PBR, mRNA [NM_000714]	CCGGGAGCAGTGTCCTGTGCTTTCTGCATGCTTAGAGCATGTTCTTGGAACATGGAATTT
1	+4.96	10.07	+2.31	8.92	0.7	11.23	0.1	0.01471151	0.37457395	0.00005558	0.04022989	TMEM38A	A_23_P101392	NM_024074	ref|Homo sapiens transmembrane protein 38A (TMEM38A), mRNA [NM_024074]	TTCACAGAATCCTGGCAGCAGCTCCAGTCAAGAATGTCACTGGTTGGCATGATATTCTTA
1	+4.86	10.95	+2.28	9.81	0.5	12.09	0.1	0.00392161	0.35077922	0.00004748	0.03602410	LOC100129387	A_33_P3333777	NR_024490	ref|Homo sapiens uncharacterized LOC100129387 (LOC100129387), non-coding RNA [NR_024490]	TAAGAAGGTGAAGTGCACTGGAAGCCATTGAAGGATTTAAGAAATGGAGTATCTGGCCGG
1	+4.84	9.41	+2.27	8.27	0.7	10.55	0.3	0.01788830	0.38741839	0.00006447	0.04413043	LOC100289495	A_21_P0013047	NR_040022	ref|Homo sapiens uncharacterized LOC100289495 (LOC100289495), non-coding RNA [NR_040022]	CTGTATTTCAGACCGTCTCAGGAGAAATAGCAAGAGGCTGCCTCACTCCTTTGCCCTTGT
1	+6.40	8.92	+2.68	7.58	0.7	10.26	0.1	0.00865824	0.35254871	0.00001636	0.02641026	LOC100507501	A_21_P0008877	NR_039999	ref|Homo sapiens uncharacterized LOC100507501 (LOC100507501), non-coding RNA [NR_039999]	ATCGGAGAAAGTTTTTCAGGGTTAAACCTACTTCTTTCCCCCAAGAAACTCTTCTTGTCA
1	+5.73	8.95	+2.52	7.69	0.6	10.21	0.2	0.00548243	0.35077922	0.00002318	0.02607143	ZNF608	A_23_P169978	NM_020747	ref|Homo sapiens zinc finger protein 608 (ZNF608), mRNA [NM_020747]	CGCTTTATACAGACATCAGTTCCATGGTGTTAATTTGAAATGCCTTAATGGCAGGCAAAA
1	+7.84	7.65	+2.97	6.16	0.0	9.13	0.1	0.00007913	0.33577450	0.00001016	0.02000000	ZNF738	A_33_P3231750	NR_027130	ref|Homo sapiens zinc finger protein 738 (ZNF738), non-coding RNA [NR_027130]	ATTTTGTTGGTACTACATTGCCCTGTTTTGTATATATTCTAATCTTTTATTAAAATTTGC
1	+4.58	8.88	+2.19	7.78	0.4	9.97	0.0	0.00306741	0.35077922	0.00006860	0.04645161	ENST00000318291	A_23_P431569	ENST00000318291	ref|PREDICTED: Homo sapiens hypothetical LOC100049716 (LOC100049716), miscRNA [XR_109114]	CGATTCCTCACAGAATTAAGTGAGAAAACTATGTATGTAGGACTTCTTATGGAGTGGGTA
1	+13.67	8.94	+3.77	7.06	0.6	10.83	0.1	0.00143123	0.35077922	0.00000508	0.01777778	LOC100130547	A_33_P3259938	XR_113275	ref|PREDICTED: Homo sapiens hypothetical LOC100130547 (LOC100130547), miscRNA [XR_113275]	TGAGCCAGCGTGCCCAGTGGCTTTTCTGCTTTTTTCACTGATAAAAAATGTTTGATTTGC
1	+5.28	7.80	+2.40	6.60	0.3	9.00	0.0	0.00070913	0.35077922	0.00003255	0.03153846	LOC100506465	A_21_P0007497	XR_109133	ref|PREDICTED: Homo sapiens hypothetical LOC100506465, transcript variant 2 (LOC100506465), miscRNA [XR_109133]	ACAGATAATCATCACTACGAGTATATTGTGTGCCTGCTAAGCACCACACCTGAGATAAGC
1	+4.92	8.96	+2.30	7.81	0.7	10.11	0.0	0.01559469	0.37845508	0.00005701	0.04079545	ENST00000527620	A_33_P3589543	ENST00000527620	ref|PREDICTED: Homo sapiens hypothetical locus LOC692247 (LOC692247), miscRNA [XR_109057]	TTCCCTCTGCTCCAGGAGAAAAGCCAGGTCCCAGACCTGACCCATTAAAACCCAATCATT
1	+4.92	9.00	+2.30	7.85	0.7	10.15	0.0	0.01105440	0.36122409	0.00005192	0.03847059	LOC392288	A_24_P58037	XM_373277	ref|PREDICTED: Homo sapiens microtubule-associated proteins 1A/1B light chain 3B-like (LOC392288), mRNA [XM_373277]	TGGATAAAACGAAGTTCCTTGTACCTGACGTTCGAGACGTCAACATGAGTGAGCTCATCA
1	+6.38	9.80	+2.67	8.46	0.7	11.13	0.2	0.00959447	0.35646676	0.00001747	0.02619048	IVD	A_21_P0008622	ENST00000481262	tc|IVD_HUMAN (P26440) Isovaleryl-CoA dehydrogenase, mitochondrial precursor (IVD) , partial (42%) [THC2535201]	CAAAATCCTTCTATGTTCTCCAACGTCTTTGGGACAGAGCTCCTTGGCAGGGTTTACAAA
1	+34.08	10.76	+5.09	8.21	0.9	13.30	3.5	0.13045031	0.56469667	0.00003478	0.03173913	XLOC_000691	A_21_P0001096	ENST00000442889	tc|Q4TC70_TETNG (Q4TC70) Chromosome undetermined SCAF7048, whole genome shotgun sequence, partial (7%) [THC2671532]	TCTGGTCTTCACAAGTAAGAATGTCTTAGGTTTTCCAGAAATAAAGATGTCCCAAAAGAA
1	+4.80	9.67	+2.26	8.54	0.4	10.80	0.3	0.00601221	0.35077922	0.00007431	0.04875000	XLOC_l2_005793	A_21_P0011544	THC2699069	tc|Q7SG75_NEUCR (Q7SG75) Predicted protein, partial (3%) [THC2699069]	TTGGGGAAGCTCTTCAACAGCAGCCCGAAGAAATCTAAAAACCACAAGAAAACTGCGAAC

## Sheet: TIAR >=2 (vs HuR)
N	Fold Change	logSignal (A)	logRatio (M)	logControl	StdErr (logControl)	logExperiment	StdErr (logExperiment)	pval (limma)	FDR (limma)	pval (RankProd)	FDR (RankProd)	ProbeID	Oligo	Systematic Name	Description	Sequence
1	+6.50	10.32	+2.70	8.97	0.0	11.67	0.5	0.00014274	0.00638450	0.00000699	0.01913043	ENST00000378416	A_33_P3398111	ENST00000378416	ens|chromosome 16 open reading frame 85 [Source:HGNC Symbol;Acc:33799] [ENST00000378416]	GTTACTGCACTGAAGTTAGGCAAGCTTCTGCAGCTTTATTAAATGACCAATGCTGTCCCT
1	+5.18	8.24	+2.37	7.05	0.0	9.42	0.1	0.00000070	0.00130373	0.00001143	0.01800000	ENST00000361201	A_24_P101651	ENST00000361201	ens|CSAG family, member 4 [Source:HGNC Symbol;Acc:20923] [ENST00000361201]	AACACTATCCAGCCACTCCGACCAGCCAAAAGAACTCAATCAAAATGAGACACAGTAGGA
1	+7.28	11.22	+2.86	9.79	0.2	12.65	2.2	0.07194415	0.23660564	0.00014450	0.04918919	CST3	A_33_P3228271	ENST00000398411	ens|cystatin C [Source:HGNC Symbol;Acc:2475] [ENST00000398411]	CTCAAATAGGCCAGAACAACTCACTAATTAAATTCATCCCCTCCCAAAAACAAAAACAAA
1	+5.08	10.35	+2.34	9.18	0.0	11.52	0.0	0.00000046	0.00128599	0.00001143	0.01846154	DNAH17	A_33_P3556532	ENST00000464366	ens|dynein, axonemal, heavy chain 17 [Source:HGNC Symbol;Acc:2946] [ENST00000464366]	AATTTACCTGTAATTCCACAACCCAAGCATGACACTGCAGGGCCCTTATGCAACCTGTTA
1	+4.05	9.03	+2.02	8.02	0.1	10.04	0.1	0.00000213	0.00172130	0.00003112	0.02545455	ENST00000429480	A_23_P343261	ENST00000429480	ens|non-protein coding RNA 337 [Source:HGNC Symbol;Acc:28620] [ENST00000429480]	AAGCACACATGGGCATCAAACCAGAGGAACAAAGTCACATGCAGAGGGCTGCACATAGAC
1	+3.28	10.00	+1.71	9.14	0.0	10.86	0.0	0.00000281	0.00179454	0.00010798	0.04594595	SSH2	A_33_P3367917	ENST00000324677	ens|slingshot homolog 2 (Drosophila) [Source:HGNC Symbol;Acc:30580] [ENST00000324677]	CTCTAAGTTTGTAAACATGGATGTGTGCAAAGATTTTAGCTCTAAGAATGTTTGTCAGTG
1	+3.39	7.16	+1.76	6.27	0.1	8.04	0.1	0.00000502	0.00205104	0.00008718	0.04066667	ZNF730	A_33_P3423445	ENST00000327867	ens|zinc finger protein 730 [Source:HGNC Symbol;Acc:32470] [ENST00000327867]	CACAACTTTCTAAGATTGAACCAGTAAGAACCAGAAGTCTTAACCAGAGCAAAAATGTAT
1	+3.15	8.87	+1.66	8.04	0.1	9.70	0.0	0.00000608	0.00214937	0.00014355	0.04939891	ENST00000400371	A_33_P3208995	ENST00000400371	gb|Homo sapiens cDNA clone IMAGE:40000318. [BC100776]	GGAATCTTGCCTCACTCCCAATCAGAGAATTAAAACAAGATTAAAACAAGAGAGAAAAAC
1	+3.60	9.68	+1.85	8.76	0.0	10.61	0.2	0.00001615	0.00276595	0.00005558	0.03333333	F2R	A_33_P3212274	BC016059	gb|Homo sapiens coagulation factor II (thrombin) receptor, mRNA (cDNA clone IMAGE:4849569), with apparent retained intron. [BC016059]	CACCCCCAAAAAGAAAAGCTCTCACGTTGCTCCACCAATAAACGTTTCGATCTTTAAAAT
1	+25.80	8.42	+4.69	6.07	0.1	10.76	4.5	0.12380026	0.32755420	0.00010893	0.04604027	CYP19A1	A_24_P920646	BC035714	gb|Homo sapiens cytochrome P450, family 19, subfamily A, polypeptide 1, mRNA (cDNA clone IMAGE:5588077), complete cds. [BC035714]	TTTGCAACTTGAGTACAAATGCCAATATTTCAGCTAGTTCTTGAAAAGTTGTGCCATTGT
1	+3.78	9.96	+1.92	9.00	0.0	10.92	0.2	0.00001290	0.00260682	0.00005574	0.03311321	EXOC7	A_33_P3390024	BC029432	gb|Homo sapiens exocyst complex component 7, mRNA (cDNA clone IMAGE:4093432), with apparent retained intron. [BC029432]	AGGATATAGCACAGTACATCCTATAGGCATTAGGATCTCTGCTTCAAGAATTGCACATTT
2	+4.83	9.73	+2.27	8.59	0.0	10.86	0.0	0.00000058	0.00129692	0.00001461	0.01957447	LOC400684	A_33_P3640101	BC000922	gb|Homo sapiens hypothetical gene supported by BC000922, mRNA (cDNA clone IMAGE:3447073), partial cds. [BC000922]	TTTGTGTGGAATGCTAGCTCTGGAAGAGCAGAAATAAATACAGCTTAAGCTTTGAACCAT
1	+3.28	10.08	+1.71	9.23	0.1	10.94	0.0	0.00001311	0.00261355	0.00010988	0.04552632	LOC200609	A_33_P3788772	AL137458	gb|Homo sapiens mRNA; cDNA DKFZp434E2221 (from clone DKFZp434E2221) [AL137458]	AAGATTTCCTCCTGGGGATGTTAACTCATCTGCACTTCCAGGTTGAAGCAAAGCTGAATG
1	+4.36	7.68	+2.12	6.61	0.0	8.74	0.2	0.00000719	0.00220967	0.00002445	0.02231884	ENST00000432377	A_33_P3718734	ENST00000432377	gb|Homo sapiens, clone IMAGE:4779414, mRNA. [BC038366]	GCCATGTTATGATGGTGAGTGAAGGAAGCAGGACGCAATATAGCAATGCTAAATAAAAAA
1	+4.47	8.06	+2.16	6.98	0.1	9.14	0.2	0.00001787	0.00281749	0.00001921	0.02086207	XLOC_000498	A_21_P0001037	ENST00000444887	gb|RST1600 Athersys RAGE Library Homo sapiens cDNA, mRNA sequence [BG182723]	GAGAAGAAAGAACACTCAGATGTGCCCTGGAGACTTTCCTTTTATTTTTAAACAGTTTTT
1	+13.20	8.97	+3.72	7.11	0.2	10.83	0.1	0.00000051	0.00128599	0.00000286	0.01636364	GNASAS	A_19_P00801041	TCONS_00075451_GNASAS	linc|BROAD Institute lincRNA (GNASAS), lincRNA [TCONS_00075451_GNASAS]	ATGAGTCAGGAGAGAGGGCATGGAGCTGTTTTCCTGCTCTGCTTGTGGGGCTGGGTTTCT
1	+3.47	8.18	+1.79	7.29	0.0	9.08	0.1	0.00000337	0.00179454	0.00007384	0.03907563	XLOC_000502	A_21_P0001401	TCONS_00001225	linc|BROAD Institute lincRNA (XLOC_000502), lincRNA [TCONS_00001225]	ACACTCAAGCGGCTGGTTGTTGAGAGCACGCCAGCTGAAGAGCACCCCTGCACACTGGCA
1	+3.16	8.76	+1.66	7.93	0.1	9.59	0.0	0.00001248	0.00260334	0.00014085	0.04927778	XLOC_001910	A_21_P0002632	ENST00000445534	linc|BROAD Institute lincRNA (XLOC_001910), lincRNA [TCONS_00005038]	GTGATTTTCCGATCCTGCATCCGGTACAGCTGTGCGGACTCTGCTCTTCCTGCCATTCCA
1	+63.43	9.05	+5.99	6.06	0.1	12.05	5.7	0.12492835	0.32922591	0.00004875	0.03265957	XLOC_004067	A_21_P0003769	TCONS_00008572	linc|BROAD Institute lincRNA (XLOC_004067), lincRNA [TCONS_00008572]	TTGTGAAGAAACTCATTACGGAATTTTCTCCAATACATAGGCAAAAGAAGTGGCTGTTAT
1	+4.62	10.38	+2.21	9.28	0.0	11.49	0.0	0.00000080	0.00137169	0.00001604	0.01870370	XLOC_008337	A_21_P0006808	TCONS_00018082	linc|BROAD Institute lincRNA (XLOC_008337), lincRNA [TCONS_00018082]	AGGAAGAAATCGCACCAGCCCAGAATCAACTGCATAACATACAAACTTTAAAAGGAAGAA
1	+3.19	8.03	+1.67	7.19	0.1	8.86	0.2	0.00006005	0.00450383	0.00013910	0.04949153	XLOC_010542	A_21_P0008246	TCONS_00022238	linc|BROAD Institute lincRNA (XLOC_010542), lincRNA [TCONS_00022238]	GAAAATGGGCTTCAGTTTTCAAGTCTGCAGCTGAGTTGGGAAGTTGCGGACAGTAACCAG
1	+3.44	10.45	+1.78	9.56	0.2	11.34	0.1	0.00001444	0.00265858	0.00008591	0.04067669	XLOC_011837	A_21_P0009119	BC035173	linc|BROAD Institute lincRNA (XLOC_011837), lincRNA [TCONS_00024918]	AACGCTGATAACAGGTAATTTTTCTGATGGGGCAGCAGTAGGATCAACACAGCTGAGAAA
1	+3.60	7.14	+1.85	6.22	0.0	8.06	0.0	0.00000195	0.00172130	0.00005891	0.03372727	XLOC_012007	A_21_P0009059	TCONS_00024727	linc|BROAD Institute lincRNA (XLOC_012007), lincRNA [TCONS_00024727]	TAATGAACCTTTGGGAAGTTGCAAAGGGGACAGTTTGCAGGTATCACTTCTGTCATCGCT
1	+3.46	9.25	+1.79	8.35	0.0	10.14	0.3	0.00008339	0.00513005	0.00007733	0.03896000	XLOC_013300	A_21_P0009763	TCONS_00027300	linc|BROAD Institute lincRNA (XLOC_013300), lincRNA [TCONS_00027300]	TTTTTCTGTCTCCAAACTAGATTGGCAGCCGTTTTTTGAGAGCAGGATGGCACCTGACTT
2	+4.46	7.29	+2.16	6.21	0.0	8.36	0.2	0.00000484	0.00203828	0.00002366	0.02328125	XLOC_l2_006152	A_21_P0011599	TCONS_l2_00011380	linc|BROAD Institute lincRNA (XLOC_l2_006152), lincRNA [TCONS_l2_00011380]	GCTCTGGTGTGAGGTTGCAACAGGAGTAGGATTGGTTCAATCAGCATATTTTCTTTCATG
1	+10.50	7.89	+3.39	6.20	0.3	9.59	0.0	0.00000176	0.00172130	0.00000349	0.01692308	DECR1	A_24_P269619	NM_001359	ref|Homo sapiens 2,4-dienoyl CoA reductase 1, mitochondrial (DECR1), nuclear gene encoding mitochondrial protein, mRNA [NM_001359]	CTCAAACTGGAAATAAGGTTCATGCAATTCAGTGTGATGTGAGGGATCCTGATATGGTTC
1	+3.64	9.51	+1.86	8.57	0.1	10.44	0.1	0.00000925	0.00236473	0.00005589	0.03259259	ADAMTS10	A_33_P3223056	NM_030957	ref|Homo sapiens ADAM metallopeptidase with thrombospondin type 1 motif, 10 (ADAMTS10), mRNA [NM_030957]	CACACACTCCTGCCAGGAAGCCCTACATCAATAAAGTTCTGTCTTGTGTAGATTTCTACG
1	+4.25	10.53	+2.09	9.48	0.1	11.57	0.1	0.00000679	0.00220967	0.00002414	0.02303030	ABTB1	A_33_P3297444	NM_032548	ref|Homo sapiens ankyrin repeat and BTB (POZ) domain containing 1 (ABTB1), transcript variant 1, mRNA [NM_032548]	TCCCATGCACAGGGCCATTCAGGAAGGGCTGGGGGAGTGTGTGTGGCAATAAAGCTTGAA
1	+4.59	13.10	+2.20	12.00	0.1	14.20	0.1	0.00000166	0.00172130	0.00001588	0.01923077	APOE	A_33_P3223592	NM_000041	ref|Homo sapiens apolipoprotein E (APOE), mRNA [NM_000041]	CGCCCCAGCCGTCCTCCTGGGGTGGACCCTAGTTTAATAAAGATTCACCAAGTTTCACGC
1	+3.88	8.37	+1.96	7.39	0.0	9.35	0.0	0.00000125	0.00161086	0.00004065	0.02876404	BDKRB2	A_23_P304897	NM_000623	ref|Homo sapiens bradykinin receptor B2 (BDKRB2), mRNA [NM_000623]	GCCCTATGCATGGTGTAGATGCCCTGATAAAGAACATCTGTCCTGTGAAAGACTCAATGA
1	+3.24	7.33	+1.69	6.49	0.0	8.18	0.1	0.00000810	0.00230695	0.00012640	0.04853659	CALB1	A_23_P43197	NM_004929	ref|Homo sapiens calbindin 1, 28kDa (CALB1), mRNA [NM_004929]	CTGATTCTATGCCTGTATTTCCAACAAACTTACTGTCAGAGAATATGACCTAAATCCATT
1	+3.41	9.89	+1.77	9.01	0.1	10.78	0.1	0.00001283	0.00260682	0.00009178	0.04218978	CD68	A_23_P15394	NM_001251	ref|Homo sapiens CD68 molecule (CD68), transcript variant 1, mRNA [NM_001251]	GGGTACCCTTATTTCCTCGACACGCAACTGGCTCAAAGACAATGTTATTTTCCTTCCCTT
1	+6.17	7.89	+2.63	6.58	0.0	9.20	0.2	0.00000444	0.00200975	0.00000889	0.02074074	CRABP1	A_33_P3326483	NM_004378	ref|Homo sapiens cellular retinoic acid binding protein 1 (CRABP1), mRNA [NM_004378]	GCTCCATAGTTTGGCATTTGCACGGTTTCGAAGTCATTAAACTGGTTAGACGTGTCTCAA
1	+3.88	12.73	+1.95	11.75	0.0	13.71	0.1	0.00000187	0.00172130	0.00003827	0.02770115	CRABP2	A_23_P115064	NM_001878	ref|Homo sapiens cellular retinoic acid binding protein 2 (CRABP2), transcript variant 1, mRNA [NM_001878]	CCCTACACCAACAAAGAGGAATGGCTGCAAGAGCCCAGATCACCCATTCCGGGTTCACTC
9	+4.98	7.73	+2.32	6.57	0.0	8.89	0.2	0.00000320	0.00179454	0.00001461	0.02044444	CCL2	A_23_P89431	NM_002982	ref|Homo sapiens chemokine (C-C motif) ligand 2 (CCL2), mRNA [NM_002982]	GAAATTGCTTTTCCTCTTGAACCACAGTTCTACCCCTGGGATGTTTTGAGGGTCTTTGCA
1	+3.71	11.74	+1.89	10.79	0.0	12.68	0.0	0.00000152	0.00172130	0.00005065	0.03288660	CKLF	A_23_P118061	NM_181641	ref|Homo sapiens chemokine-like factor (CKLF), transcript variant 4, mRNA [NM_181641]	GCACAAGCCCCTGAACCATATATTGTTATCACTGGATTTGAAGTCACCGTTATCTTATTT
1	+4.67	8.06	+2.22	6.95	0.1	9.17	0.0	0.00000098	0.00143865	0.00001604	0.01905660	CHRM3	A_23_P401472	NM_000740	ref|Homo sapiens cholinergic receptor, muscarinic 3 (CHRM3), mRNA [NM_000740]	CCAGAAGAGCGTGGACGATGGAGGCAGTTTTCCAAAAAGCTTCTCCAAGCTTCCCATCCA
1	+4.84	9.50	+2.28	8.36	0.1	10.63	0.0	0.00000174	0.00172130	0.00001477	0.01937500	CSAG1	A_24_P11061	NM_153478	ref|Homo sapiens chondrosarcoma associated gene 1 (CSAG1), transcript variant a, mRNA [NM_153478]	ACTATCCAGCCACTCTGACCAGCCGAACCAGGAACTCAATCAAAATGCGCCACAGCAGGA
1	+4.08	10.42	+2.03	9.40	0.1	11.43	0.1	0.00000473	0.00203510	0.00002731	0.02324324	CHGA	A_33_P3293164	NM_001275	ref|Homo sapiens chromogranin A (parathyroid secretory protein 1) (CHGA), mRNA [NM_001275]	CTTTTGGTGAAAGCTGAGAACTCCTGACTGTAACATATTCTGTATGAACTTTATCTAAAG
1	+3.47	8.78	+1.80	7.89	0.0	9.68	0.0	0.00000297	0.00179454	0.00007860	0.03897638	C20orf201	A_23_P348524	NM_001007125	ref|Homo sapiens chromosome 20 open reading frame 201 (C20orf201), mRNA [NM_001007125]	GAGAACGTGGATGGCACCATCTTCCCGCGGTGACGGCGACTGAGAGTGTGCGACGCGCCC
1	+5.88	9.13	+2.56	7.85	0.1	10.41	0.0	0.00000068	0.00130373	0.00000794	0.02000000	C5orf27	A_32_P128209	NR_026936	ref|Homo sapiens chromosome 5 open reading frame 27 (C5orf27), non-coding RNA [NR_026936]	CCTAAGAAGTTCCCTGAACCCCATTCTTTGTTGTGGCTAACTGGTCCCCTTGGAATTTTT
1	+4.27	9.34	+2.10	8.29	0.1	10.39	0.0	0.00000146	0.00172130	0.00002429	0.02283582	C5orf4	A_23_P501831	NM_032385	ref|Homo sapiens chromosome 5 open reading frame 4 (C5orf4), mRNA [NM_032385]	GGGCCCAGCCCTATCCTTTTCTGTATCAAACAAAATCCTTGAGGTTGGTATACAAGTTAA
1	+31.02	8.49	+4.96	6.01	0.0	10.97	4.8	0.12876529	0.33536488	0.00007908	0.03890625	CCDC54	A_23_P109964	NM_032600	ref|Homo sapiens coiled-coil domain containing 54 (CCDC54), mRNA [NM_032600]	GCTACCAAGTTAGAAGAATTCATCCAGTGGCTTCTTTCTAGGCCAACCATTCTTCCTGAG
1	+3.40	8.10	+1.77	7.22	0.1	8.98	0.1	0.00000672	0.00220967	0.00008829	0.04088235	COL5A2	A_23_P33196	NM_000393	ref|Homo sapiens collagen, type V, alpha 2 (COL5A2), mRNA [NM_000393]	TTGTTCACTGTTCCTCTGTCATACTGTATCTGGAATGCTTTGTAATACTTGCATGCTTCT
1	+5.54	7.59	+2.47	6.36	0.1	8.83	0.2	0.00000523	0.00206104	0.00000889	0.02000000	CSAG2	A_24_P567298	NM_004909	ref|Homo sapiens CSAG family, member 2 (CSAG2), transcript variant 2, mRNA [NM_004909]	CAAGGCCAGAAGACTTCAAGTTCTATCTGAAAAGTCTCCCAGAGGTCTAACCCCAGATAA
1	+5.51	7.98	+2.46	6.75	0.1	9.21	0.0	0.00000051	0.00128599	0.00000921	0.01812500	CYP2C18	A_23_P52480	NM_000772	ref|Homo sapiens cytochrome P450, family 2, subfamily C, polypeptide 18 (CYP2C18), transcript variant 1, mRNA [NM_000772]	GCTATTCTCCATACTCTGTATCACTTGTATTGACCACCACATATGCTAATACCTATCTAC
2	+3.58	13.19	+1.84	12.27	0.0	14.11	0.0	0.00000246	0.00179454	0.00006113	0.03468468	DDB2	A_23_P52610	NM_000107	ref|Homo sapiens damage-specific DNA binding protein 2, 48kDa (DDB2), mRNA [NM_000107]	CAAGGGCCCCTCTGTATCTAGCCTGGAACCAAGGTTATCTTGGAACTAAATGACTTTTCT
1	+4.27	10.02	+2.10	8.97	0.0	11.07	0.1	0.00000238	0.00179454	0.00002652	0.02352113	DDX19B	A_23_P140994	NM_007242	ref|Homo sapiens DEAD (Asp-Glu-Ala-As) box polypeptide 19B (DDX19B), transcript variant 1, mRNA [NM_007242]	AAACGTTATCAAACTGAAGCGTGAGGAAGAGACCCTGGACACCATCAAGCAGTACTATGT
1	+8.94	12.06	+3.16	10.48	0.1	13.64	0.0	0.00000014	0.00078778	0.00000381	0.01500000	DHRS2	A_23_P321501	NM_182908	ref|Homo sapiens dehydrogenase/reductase (SDR family) member 2 (DHRS2), transcript variant 1, mRNA [NM_182908]	CCAGGAGCCTGAGGGGGTGTCTAGGTGATCATTTGGATCTGGAGCAGAGTCTGCCATTCT
1	+5.46	10.66	+2.45	9.44	0.1	11.89	0.0	0.00000064	0.00130316	0.00000889	0.01931034	DHDH	A_23_P67367	NM_014475	ref|Homo sapiens dihydrodiol dehydrogenase (dimeric) (DHDH), mRNA [NM_014475]	GGAAAGTGAGCTCCTGGCTGACATCCTTGAAGAGGTGAGGAAGGCCATTGGAGTCACCTT
1	+3.33	9.00	+1.73	8.13	0.1	9.87	0.0	0.00000419	0.00196335	0.00010147	0.04500000	DOK4	A_24_P48069	NM_018110	ref|Homo sapiens docking protein 4 (DOK4), mRNA [NM_018110]	TTTAATACTTTAGGGTCCTGATTTGTGGGAACAGACCTTCTTGTAAATAACCACTATTTG
1	+3.13	13.15	+1.65	12.32	0.0	13.97	0.0	0.00000359	0.00179454	0.00014656	0.04962366	E2F1	A_23_P80032	NM_005225	ref|Homo sapiens E2F transcription factor 1 (E2F1), mRNA [NM_005225]	CTGGGCGTGTAGGACGGTGAGAGCACTTCTGTCTTAAAGGTTTTTTCTGATTGAAGCTTT
1	+6.35	7.95	+2.67	6.62	0.0	9.29	0.4	0.00003528	0.00362487	0.00000667	0.02000000	EDA2R	A_33_P3413468	NM_001242310	ref|Homo sapiens ectodysplasin A2 receptor (EDA2R), transcript variant 3, mRNA [NM_001242310]	CAGGGCTATGTTTGTTTATGATGCTCTGCAAACATTTCATATTGGCCAATAAACAGAAAT
1	+3.70	10.24	+1.89	9.30	0.1	11.18	0.0	0.00000231	0.00179454	0.00005399	0.03366337	ECHDC2	A_23_P200203	NM_018281	ref|Homo sapiens enoyl CoA hydratase domain containing 2 (ECHDC2), transcript variant 2, mRNA [NM_018281]	GGTTGGGTTTGCTTTGGAAAATGCCTGTCTCTCTACTTGAATGATAAAGAATTAAATTAG
1	+6.13	13.71	+2.62	12.41	0.1	15.02	0.1	0.00000087	0.00137169	0.00000699	0.01833333	EEF1A2	A_33_P3229953	NM_001958	ref|Homo sapiens eukaryotic translation elongation factor 1 alpha 2 (EEF1A2), mRNA [NM_001958]	TCGGTCAGCGACTGGATGCTCGCCATCAAGGTCCAGTGGAAGTTCTTCAAGAGGAAAGGC
1	+3.15	7.48	+1.66	6.65	0.0	8.31	0.0	0.00000373	0.00179454	0.00014386	0.04923913	EXD1	A_23_P376036	NM_152596	ref|Homo sapiens exonuclease 3'-5' domain containing 1 (EXD1), mRNA [NM_152596]	GTTTCTTTTTAGTCTGTCTGTTATATAAACTTGAAGCCTGACTCCATTCTATTTGCCTGG
1	+4.08	9.22	+2.03	8.20	0.1	10.23	0.0	0.00000534	0.00206104	0.00003144	0.02538462	FAM183B	A_24_P391991	NR_028347	ref|Homo sapiens family with sequence similarity 183, member B (FAM183B), non-coding RNA [NR_028347]	GTGACCACAGGATGAACCACTTCAGGGTCTACAGTGACATCACTCTGTACAAAGCTAAAA
1	+11.10	10.06	+3.47	8.32	0.2	11.79	0.1	0.00000105	0.00147303	0.00000318	0.01666667	FAM57B	A_23_P163711	NM_031478	ref|Homo sapiens family with sequence similarity 57, member B (FAM57B), mRNA [NM_031478]	GGCTCCTCTCCAGGGTAGGCCAGCTTGAGGAATCTTATTTATTTTATTTATTTACCCAAA
1	+60.46	9.26	+5.92	6.30	0.0	12.22	5.9	0.14038646	0.35154110	0.00007225	0.03888889	FASLG	A_23_P369815	NM_000639	ref|Homo sapiens Fas ligand (TNF superfamily, member 6) (FASLG), mRNA [NM_000639]	AAGCAAGAGAGATGTTTTGGGGACTCATTTCATTCCTAACACAGCATGTGTATTTCCAGT
1	+3.43	9.60	+1.78	8.71	0.0	10.49	0.0	0.00000261	0.00179454	0.00008527	0.04099237	FER1L4	A_23_P80048	NR_024377	ref|Homo sapiens fer-1-like 4 (C. elegans) pseudogene (FER1L4), non-coding RNA [NR_024377]	GAAGTCTTTCTTACCCATGTGAGCTACCCCAGAGTCTAGTGCTTCCTCTGAATAAACCTA
2	+3.45	10.14	+1.78	9.24	0.1	11.03	0.2	0.00005624	0.00435089	0.00008321	0.04062016	FBLL1	A_33_P3268954	NR_024356	ref|Homo sapiens fibrillarin-like 1 (FBLL1), non-coding RNA [NR_024356]	AGGAAGTTGCAGCAGGAGAACTTGAAGCCTCAAGAGCAGCTGACCCTGGAGCCCTATGAG
1	+3.33	11.55	+1.74	10.68	0.1	12.42	0.0	0.00000364	0.00179454	0.00009734	0.04378571	FBLN1	A_23_P211631	NM_006486	ref|Homo sapiens fibulin 1 (FBLN1), transcript variant D, mRNA [NM_006486]	GGAATGGCTGGGATTTCTCGGCACTCTGCATCATCCATCTTTTCTTATAGGTGGGAAAAT
1	+5.04	9.03	+2.33	7.86	0.0	10.19	0.1	0.00000193	0.00172130	0.00001143	0.01756098	FOXA2	A_24_P365515	NM_021784	ref|Homo sapiens forkhead box A2 (FOXA2), transcript variant 1, mRNA [NM_021784]	TCCGGTTTCCACTACTGTGTAGACTCCTGCTTCTTCAAGCACCTGCAGATTCTGATTTTT
1	+3.67	7.59	+1.88	6.66	0.0	8.53	0.0	0.00000201	0.00172130	0.00005431	0.03320388	GABRE	A_23_P159775	NM_004961	ref|Homo sapiens gamma-aminobutyric acid (GABA) A receptor, epsilon (GABRE), mRNA [NM_004961]	GGTGGATAGGGTGGGGTCTCCATCTACTTTTTGTCACCATCATCTGAAATGGGGAAATAT
1	+4.84	8.82	+2.28	7.68	0.0	9.96	0.1	0.00000072	0.00130373	0.00001381	0.01977273	GDAP1L1	A_23_P17354	NM_024034	ref|Homo sapiens ganglioside-induced differentiation-associated protein 1-like 1 (GDAP1L1), mRNA [NM_024034]	AACCTGCAGTCCTTCTTTGAGAGGGTCCAGAGACGCTTTGCCTTCCGGAAAGTCCTGGGT
1	+3.21	11.17	+1.68	10.33	0.0	12.01	0.0	0.00000337	0.00179454	0.00012322	0.04819876	CGA	A_23_P42386	NM_000735	ref|Homo sapiens glycoprotein hormones, alpha polypeptide (CGA), transcript variant 2, mRNA [NM_000735]	ATCACAAATCTTAAATGTTTTACCAAGTGCTGTCTTGATGACTGCTGATTTTCTGGAATG
2	+16.39	8.27	+4.03	6.25	0.0	10.29	0.0	0.00000002	0.00028148	0.00000206	0.01625000	GNAS-AS1	A_21_P0010500	NR_002785	ref|Homo sapiens GNAS antisense RNA 1 (non-protein coding) (GNAS-AS1), antisense RNA [NR_002785]	GTTTGATAAGCAAAGAGAGTTTGGTGAGCAAGATCCTTGAGGTAAGAGCTGATCTCTGAC
1	+3.15	13.20	+1.66	12.37	0.0	14.02	0.1	0.00001260	0.00260682	0.00014339	0.04961538	GADD45B	A_24_P239606	NM_015675	ref|Homo sapiens growth arrest and DNA-damage-inducible, beta (GADD45B), mRNA [NM_015675]	TGAGAGCGAGATGGGAAGCATAGATATCTATATTTTTATTTCTACTATGAGGGCCTTGTA
1	+16.59	8.40	+4.05	6.38	0.1	10.43	0.2	0.00000016	0.00082448	0.00000206	0.01857143	GUCY1B2	A_23_P14255	NR_003923	ref|Homo sapiens guanylate cyclase 1, soluble, beta 2 (GUCY1B2), non-coding RNA [NR_003923]	AGCTCCGACAAAGACACATCACCTTGCAAATGACACTTTGCCGTCTGGTTTCTGTGTTTT
1	+7.86	10.91	+2.97	9.42	0.0	12.40	0.0	0.00000011	0.00069763	0.00000397	0.01470588	H1F0	A_23_P29257	NM_005318	ref|Homo sapiens H1 histone family, member 0 (H1F0), mRNA [NM_005318]	AGACTTACTGCAGTCGATTTGGGATTTGCTAAGTAGTTTTACAGAGCTAGATCTGTGTGC
2	+3.23	11.28	+1.69	10.43	0.0	12.13	0.2	0.00007295	0.00484642	0.00012497	0.04828221	HBA2	A_33_P3258362	NM_000517	ref|Homo sapiens hemoglobin, alpha 2 (HBA2), mRNA [NM_000517]	TTCCTGGCTTCTGTGAGCACCGTGCTGACCTCCAAATACCGTTAAGCTGGAGCCTCGGTA
1	+3.19	8.33	+1.67	7.49	0.1	9.17	0.1	0.00001662	0.00276595	0.00012878	0.04827381	IGFALS	A_23_P14892	NM_004970	ref|Homo sapiens insulin-like growth factor binding protein, acid labile subunit (IGFALS), transcript variant 2, mRNA [NM_004970]	TGCCCAGTGCACTTGCTGGAAGACGCAAGGGCCTGATGGGGTGGAAGGCATGGCGGCCCC
1	+3.44	10.46	+1.78	9.57	0.1	11.35	0.1	0.00000539	0.00206104	0.00008575	0.04090909	ITGA8	A_23_P46781	NM_003638	ref|Homo sapiens integrin, alpha 8 (ITGA8), mRNA [NM_003638]	CCCATTATGGGTAATAATACTAGCAATACTTCTTGGATTGTTGGTTCTCGCCATTTTAAC
1	+4.73	13.03	+2.24	11.91	0.1	14.15	0.1	0.00000499	0.00205104	0.00001604	0.01836364	IFI30	A_23_P153745	NM_006332	ref|Homo sapiens interferon, gamma-inducible protein 30 (IFI30), mRNA [NM_006332]	ATGAAGCCCAGATACACAAAATTCCACCCCTAGATCAAGAATCCTGCTCCACTAAGAATG
1	+33.46	10.80	+5.06	8.26	0.0	13.33	3.6	0.05509477	0.20034418	0.00001509	0.01862745	IRX4	A_23_P110837	NM_016358	ref|Homo sapiens iroquois homeobox 4 (IRX4), mRNA [NM_016358]	CCAACAGCACTTGCACTGAGTTGACTCTTGCACACTCGACTCCATAATATGATGCTTTTT
1	+3.33	13.08	+1.73	12.22	0.0	13.95	0.0	0.00000378	0.00180576	0.00010306	0.04445205	JUP	A_23_P501822	NM_002230	ref|Homo sapiens junction plakoglobin (JUP), transcript variant 1, mRNA [NM_002230]	ATGGAGTGAGTCACCTGCTCCAGAAGATGCCAGCTTCTCTCTCCAGGGTGCTTAGTTGGC
1	+3.14	8.69	+1.65	7.86	0.1	9.51	0.0	0.00001837	0.00283144	0.00014752	0.04941489	KLK1	A_23_P16252	NM_002257	ref|Homo sapiens kallikrein 1 (KLK1), mRNA [NM_002257]	GTCAGAGTGCTGTCTTATGTGAAGTGGATCGAGGACACCATAGCGGAGAACTCCTGAACG
4	+3.38	7.76	+1.76	6.88	0.0	8.64	0.1	0.00000508	0.00205104	0.00009734	0.04410072	L3MBTL1	A_23_P210445	NM_032107	ref|Homo sapiens l(3)mbt-like 1 (Drosophila) (L3MBTL1), transcript variant II, mRNA [NM_032107]	CATTGCTTAACGATGGGGATACATTCTTAGAAATGTGTCACTAGGCAATTCTGTCATTGT
1	+3.20	13.08	+1.68	12.24	0.1	13.92	0.0	0.00000817	0.00230695	0.00012751	0.04866667	LAMB2	A_33_P3338116	NM_002292	ref|Homo sapiens laminin, beta 2 (laminin S) (LAMB2), mRNA [NM_002292]	TACCCCAGTTCCTAGCACTGCCCCACATGCATGTCTGCCTATGCACTGAAGAGCTCTTGG
1	+3.97	12.76	+1.99	11.77	0.0	13.76	0.1	0.00000189	0.00172130	0.00003398	0.02578313	LGALS1	A_23_P166459	NM_002305	ref|Homo sapiens lectin, galactoside-binding, soluble, 1 (LGALS1), mRNA [NM_002305]	CCAGATGGATACGAATTCAAGTTCCCCAACCGCCTCAACCTGGAGGCCATCAACTACATG
1	+117.32	10.88	+6.87	7.44	0.1	14.32	0.0	0.00000000	0.00007332	0.00000079	0.02500000	LCP1	A_23_P204847	NM_002298	ref|Homo sapiens lymphocyte cytosolic protein 1 (L-plastin) (LCP1), mRNA [NM_002298]	ACGCCCTCTATCATGGTGAAAAGCTCCATCAATGAGGTATCTTCTTTAGTGGTGGTATGT
1	+3.44	9.03	+1.78	8.13	0.0	9.92	0.1	0.00000961	0.00239957	0.00008638	0.04059701	MAP7D2	A_24_P367645	NM_152780	ref|Homo sapiens MAP7 domain containing 2 (MAP7D2), transcript variant 2, mRNA [NM_152780]	CTGAATGGGAAAAATGACACTAGAATGTATACTCCACACATTTTATGCCATATAATGGTG
1	+3.49	9.01	+1.80	8.11	0.0	9.92	0.1	0.00000354	0.00179454	0.00007257	0.03872881	MMP24	A_33_P3398331	NM_006690	ref|Homo sapiens matrix metallopeptidase 24 (membrane-inserted) (MMP24), mRNA [NM_006690]	GACATCACAGCATTTCAGTGTCAGTCACATTTTAAACTGATCAGCCTTTGTATAATGTTT
1	+3.50	11.28	+1.81	10.37	0.0	12.18	0.0	0.00000213	0.00172130	0.00007209	0.03913793	MC1R	A_33_P3352767	NM_002386	ref|Homo sapiens melanocortin 1 receptor (alpha melanocyte stimulating hormone receptor) (MC1R), mRNA [NM_002386]	GAGCATGGGGCCAGGAAAGTCTGGTAATAAATGTGACTCAGCATCACCCACCTTAAAAAA
1	+10.03	8.31	+3.33	6.65	0.0	9.98	0.2	0.00000040	0.00128599	0.00000381	0.01600000	MAGEA12	A_23_P252928	NM_005367	ref|Homo sapiens melanoma antigen family A, 12 (MAGEA12), transcript variant 3, mRNA [NM_005367]	CCCTCGTTGAAACCAGCTATGTGAAAGTCCTGCACCATTTGCTAAAGATCAGTGGAGGGC
1	+15.22	8.72	+3.93	6.76	0.0	10.69	0.0	0.00000003	0.00028406	0.00000206	0.01300000	MAGEA2B	A_23_P148255	NM_153488	ref|Homo sapiens melanoma antigen family A, 2B (MAGEA2B), mRNA [NM_153488]	AGAGCAGTCAGCATTCTTAGCAGTGAGTTTCTGTTCTGTTGGATGACTTTGAGATTTATC
10	+5.24	8.32	+2.39	7.13	0.1	9.52	0.0	0.00000055	0.00128599	0.00001016	0.01828571	MAGEA6	A_23_P136870	NM_175868	ref|Homo sapiens melanoma antigen family A, 6 (MAGEA6), transcript variant 2, mRNA [NM_175868]	CTGCACCATATGGTAAAGATCAGTGGAGGACCTCGCATTTCCTACCCACTCCTGCATGAG
1	+16.02	9.34	+4.00	7.34	0.1	11.34	0.0	0.00000009	0.00065646	0.00000206	0.01444444	MAGEH1	A_23_P34144	NM_014061	ref|Homo sapiens melanoma antigen family H, 1 (MAGEH1), mRNA [NM_014061]	ATTTCTTCATATCTGACGTTTCTGAAACCCTTTGTGTCTGCTGTTGTGTGAAGATTGACA
1	+5.07	9.54	+2.34	8.37	0.0	10.71	0.2	0.00000461	0.00201793	0.00001096	0.01815789	MT1F	A_23_P15174	NM_005949	ref|Homo sapiens metallothionein 1F (MT1F), mRNA [NM_005949]	TGCCAGGACAACCTTTCTCCCAGATGTAAACAGAGAGACATGTACAAACCTGGATTTTTT
1	+43.86	9.01	+5.45	6.28	0.0	11.74	0.1	0.00000000	0.00013708	0.00000095	0.02000000	MFAP2	A_23_P1029	NM_017459	ref|Homo sapiens microfibrillar-associated protein 2 (MFAP2), transcript variant 1, mRNA [NM_017459]	CCGCCTCTACTCCATACACAGGCCTTGCAAACAGTGTCTCAACGAGGTCTGCTTCTACAG
2	+8.65	10.05	+3.11	8.49	0.1	11.60	0.3	0.00000754	0.00221752	0.00000381	0.01714286	MIR7-3HG	A_23_P353667	NR_027148	ref|Homo sapiens MIR7-3 host gene (non-protein coding) (MIR7-3HG), non-coding RNA [NR_027148]	TATTGCCTCACCATTTCCCACGTGAAGTCTGTATTGACATTCTCATAGACCTGGGATATT
1	+6.58	9.50	+2.72	8.14	0.0	10.86	0.0	0.00000024	0.00106433	0.00000572	0.01800000	MYD88	A_23_P362659	NM_002468	ref|Homo sapiens myeloid differentiation primary response gene (88) (MYD88), transcript variant 2, mRNA [NM_002468]	GGGCACTCATCTATTCCTTTTCTCTTGTGTCCCTACTCATTGAAACCAAACTCTGGAAAG
1	+4.08	11.88	+2.03	10.87	0.1	12.90	0.1	0.00000258	0.00179454	0.00002826	0.02342105	NDRG4	A_23_P140748	NM_022910	ref|Homo sapiens NDRG family member 4 (NDRG4), transcript variant 3, mRNA [NM_022910]	GTCCTCCCATGTGTGGTGTTCTTCTGGAGGTTGTCTCTTTGGTCAAGGTGAACTTTTAAT
1	+3.19	7.61	+1.67	6.78	0.0	8.45	0.2	0.00002055	0.00290014	0.00012957	0.04800000	NFASC	A_33_P3406873	NM_001005389	ref|Homo sapiens neurofascin (NFASC), transcript variant 5, mRNA [NM_001005389]	CCTCCCTGAAACTCACCGTCTCCTGGCTGAAGGATGACGAGCCGCTCTATATTGGAAACA
1	+4.12	8.13	+2.04	7.11	0.0	9.15	0.0	0.00000102	0.00145824	0.00002811	0.02360000	NEFH	A_23_P300600	NM_021076	ref|Homo sapiens neurofilament, heavy polypeptide (NEFH), mRNA [NM_021076]	ACTGAATTATGCCAGGGCGCACTTTCCACTGGAGTTCACTTTCAATTGCTTCTGTGCAAT
1	+4.70	7.62	+2.23	6.51	0.0	8.74	0.2	0.00001284	0.00260682	0.00001461	0.02000000	NEUROD2	A_32_P25295	NM_006160	ref|Homo sapiens neurogenic differentiation 2 (NEUROD2), mRNA [NM_006160]	AAACTCCCGTCGGACACCCGAAGTGCATTGCGTGTTTCTGTTCAGTTTAATGACGATTAA
1	+4.05	12.03	+2.02	11.02	0.1	13.04	0.0	0.00000209	0.00172130	0.00003208	0.02493827	NUP98	A_23_P308032	NM_005387	ref|Homo sapiens nucleoporin 98kDa (NUP98), transcript variant 3, mRNA [NM_005387]	TGGGGAGATTAGGGCCTACATTGTTTATCGCAATTACTTGTATCATTGATACGGGATTTC
1	+23.36	8.94	+4.55	6.66	0.0	11.21	0.1	0.00000001	0.00021700	0.00000159	0.02000000	ODZ1	A_33_P3283863	NM_001163278	ref|Homo sapiens odz, odd Oz/ten-m homolog 1 (Drosophila) (ODZ1), transcript variant 1, mRNA [NM_001163278]	CTGTGCATTTCTAGTTTGTAATACGTATTTGGTTGGTTCGTGCCTTTAGTTTGTTAAAGT
1	+3.24	13.79	+1.70	12.95	0.1	14.64	0.0	0.00000981	0.00239976	0.00011560	0.04666667	PIDD	A_33_P3309319	NM_145886	ref|Homo sapiens p53-induced death domain protein (PIDD), transcript variant 1, mRNA [NM_145886]	TCTCCAGTGTGTGGGGACGGGTCCCTGTGAGCAACAAAACTGCACTGTTTCTTTCACCTC
1	+3.47	8.09	+1.79	7.19	0.1	8.99	0.0	0.00000278	0.00179454	0.00007781	0.03888889	PLIN4	A_33_P3400763	NM_001080400	ref|Homo sapiens perilipin 4 (PLIN4), mRNA [NM_001080400]	CCACTGCACCAGCAATGCTAGAAAACCAAGCCAATAAAAGTGATTTCTTTTTTCATTAAA
1	+3.23	10.00	+1.69	9.16	0.0	10.85	0.0	0.00000310	0.00179454	0.00012306	0.04843750	PLA2G4C	A_23_P50508	NM_003706	ref|Homo sapiens phospholipase A2, group IVC (cytosolic, calcium-independent) (PLA2G4C), transcript variant 1, mRNA [NM_003706]	TCCAGATGGCCAGAATGAATGTGATAGTTCAGACCAATGCCTTCCACTGCTCCTTTATGA
1	+3.41	11.92	+1.77	11.03	0.0	12.80	0.2	0.00001872	0.00283144	0.00008511	0.04123077	PIM1	A_23_P345118	NM_002648	ref|Homo sapiens pim-1 oncogene (PIM1), transcript variant 1, mRNA [NM_002648]	GCCTGCTGGTTTTATCTGAGTGAAATACTGTACAGGGGAATAAAAGAGATCTTATTTTTT
1	+3.26	8.77	+1.71	7.92	0.0	9.62	0.0	0.00000295	0.00179454	0.00011195	0.04577922	KCNJ12	A_24_P339429	NM_021012	ref|Homo sapiens potassium inwardly-rectifying channel, subfamily J, member 12 (KCNJ12), mRNA [NM_021012]	GGAGAGTTTTCATGTTATTTTCAATACATAGCAGTATCTAAAGACGTAGGCGATGAGACT
1	+3.23	7.49	+1.69	6.64	0.0	8.33	0.0	0.00000335	0.00179454	0.00011941	0.04759494	PAPPA	A_33_P3599591	NM_002581	ref|Homo sapiens pregnancy-associated plasma protein A, pappalysin 1 (PAPPA), mRNA [NM_002581]	GGTATTTCTAATTAATATGATGTTGAAACCTGTTTGGCACCTTCTGGAAGCTACCAAAAA
1	+3.50	7.77	+1.81	6.87	0.1	8.68	0.0	0.00000326	0.00179454	0.00007416	0.03891667	PTGFR	A_33_P3376551	NM_001039585	ref|Homo sapiens prostaglandin F receptor (FP) (PTGFR), transcript variant 2, mRNA [NM_001039585]	CCACCTGGTAAATAATGTTGGACTTCAACTTGTTACTGGCACATTTTAATAGTAGATGAA
1	+3.56	8.03	+1.83	7.11	0.1	8.94	0.1	0.00000748	0.00221176	0.00006177	0.03442478	PTPRE	A_33_P3309556	NM_006504	ref|Homo sapiens protein tyrosine phosphatase, receptor type, E (PTPRE), transcript variant 1, mRNA [NM_006504]	GATGCAAGGATAAACCTTTACTTTGACTACCAGCCTGTGTTTTTGTCTTTAAATCTCTTA
1	+3.25	6.85	+1.70	6.00	0.0	7.70	0.1	0.00000627	0.00215848	0.00012417	0.04827160	PTPLAD2	A_23_P83175	NM_001010915	ref|Homo sapiens protein tyrosine phosphatase-like A domain containing 2 (PTPLAD2), mRNA [NM_001010915]	CATCCTTTTTGTGGTGATCACCAGTCAAGAGGAAGTCCAAGAGAAATATGTGGTGTGTGT
1	+6.97	8.31	+2.80	6.90	0.1	9.71	0.0	0.00000032	0.00122971	0.00000540	0.01789474	PCDH20	A_23_P204885	NM_022843	ref|Homo sapiens protocadherin 20 (PCDH20), mRNA [NM_022843]	ATCATATTAAAAGTGAATTCTTCTAGAGGCTTGTGTACACTACTGGTTGTTTTAGTTGGG
1	+3.49	12.69	+1.80	11.79	0.1	13.59	0.0	0.00000273	0.00179454	0.00007431	0.03867769	QPRT	A_23_P34233	NM_014298	ref|Homo sapiens quinolinate phosphoribosyltransferase (QPRT), mRNA [NM_014298]	GCCCTTGATTTCTCCCTCAAGCTGTTTGCCAAAGAGGTGGCTCCAGTGCCCAAAATCCAC
1	+3.39	8.06	+1.76	7.18	0.0	8.94	0.1	0.00000837	0.00231353	0.00009623	0.04391304	RAB17	A_33_P3232011	NM_022449	ref|Homo sapiens RAB17, member RAS oncogene family (RAB17), transcript variant 1, mRNA [NM_022449]	GCCTGAGATATAAGTTGTACTGCGTATGCAGTTTTTCCTCCAAAAATTAAATTGCTTTTG
1	+4.06	9.04	+2.02	8.03	0.1	10.05	0.1	0.00000326	0.00179454	0.00003160	0.02487500	RASGRP2	A_33_P3209960	NM_153819	ref|Homo sapiens RAS guanyl releasing protein 2 (calcium and DAG-regulated) (RASGRP2), transcript variant 2, mRNA [NM_153819]	TCTGCTAGACCAAGAAGGGAACCGACGGCACAGCAGCCTAATCGACATAGACAGCGTGTG
1	+3.97	11.06	+1.99	10.07	0.0	12.06	0.1	0.00000212	0.00172130	0.00003906	0.02795455	RFPL4A	A_33_P3375790	NM_001145014	ref|Homo sapiens ret finger protein-like 4A (RFPL4A), mRNA [NM_001145014]	AACACATTCATCGAGATTCCTGTTTGCGAGCCCTGGCGTCCATTTTTTGCTCATAAACGT
1	+4.30	11.93	+2.10	10.88	0.1	12.98	0.1	0.00000352	0.00179454	0.00002255	0.02290323	RLTPR	A_33_P3236591	NM_001013838	ref|Homo sapiens RGD motif, leucine rich repeats, tropomodulin domain and proline-rich containing (RLTPR), mRNA [NM_001013838]	AAGAGGCGGCGGCCCCAATCCCTGATCCTCTCCTCTCCTGCCGCATGAGATTATTTTATT
1	+5.78	8.32	+2.53	7.05	0.1	9.58	0.1	0.00000089	0.00137169	0.00000889	0.01866667	RHCE	A_23_P62634	NM_020485	ref|Homo sapiens Rh blood group, CcEe antigens (RHCE), transcript variant 1, mRNA [NM_020485]	AATCTCAAAATATGGAAAGCACCTCATGTGGCTAAATATTTTGATGACCAAGTTTTCTGG
5	+3.12	8.84	+1.64	8.01	0.1	9.66	0.0	0.00000536	0.00206104	0.00015133	0.04989529	RNF112	A_23_P107116	NM_007148	ref|Homo sapiens ring finger protein 112 (RNF112), mRNA [NM_007148]	ACTTCTAGGCTATGAAACTGACTTCTAGGCTATGAAACTTACAGGGTATGGGTGGGCACA
1	+3.19	7.80	+1.67	6.96	0.0	8.64	0.1	0.00001367	0.00264753	0.00012878	0.04856287	RSPO4	A_33_P3251552	NM_001029871	ref|Homo sapiens R-spondin 4 (RSPO4), transcript variant 1, mRNA [NM_001029871]	TGCAAACGTTTGTGCCTCTGAAATGCTCCGTTGTTATTGTTTCAAGACCCTAACTTTTTT
1	+3.21	9.79	+1.68	8.95	0.1	10.64	0.0	0.00000689	0.00220967	0.00013148	0.04813953	SPINT1	A_23_P49060	NM_181642	ref|Homo sapiens serine peptidase inhibitor, Kunitz type 1 (SPINT1), transcript variant 1, mRNA [NM_181642]	GAGAAGTCTCAGCTAAGCTCACGTCCTGAGAAAGCTCAAAGGTTTGGAAGGAGCAGAAAA
1	+3.48	10.51	+1.80	9.61	0.1	11.41	0.0	0.00000877	0.00233979	0.00007479	0.03860656	SH3BGR	A_33_P3327822	NM_007341	ref|Homo sapiens SH3 domain binding glutamic acid-rich protein (SH3BGR), transcript variant 1, mRNA [NM_007341]	TTTCAAATGTCTCTCCACAAACCAAACTCAACAGAATACTTTGGCTTGAAGCCGGCACAC
1	+3.24	12.24	+1.69	11.40	0.0	13.09	0.0	0.00000296	0.00179454	0.00011655	0.04675159	SNORD68	A_21_P0000252	NR_002450	ref|Homo sapiens small nucleolar RNA, C/D box 68 (SNORD68), small nucleolar RNA [NR_002450]	TTCTCCGGAATCGCTGTACGGCCTTGATGAAAGCACATTTGAACCCTTTTCCATCTGATT
1	+3.26	7.50	+1.71	6.65	0.1	8.36	0.1	0.00003139	0.00352290	0.00012211	0.04836478	SLC15A1	A_33_P3373273	NM_005073	ref|Homo sapiens solute carrier family 15 (oligopeptide transporter), member 1 (SLC15A1), mRNA [NM_005073]	TGTGTTTAAATTATGGATAACTCGAAAGACAGCTCAGGTGAAGGCCAGTAATGATTTTTT
1	+3.14	10.52	+1.65	9.70	0.0	11.35	0.1	0.00001462	0.00266839	0.00014672	0.04941176	SMOC1	A_33_P3333603	NM_022137	ref|Homo sapiens SPARC related modular calcium binding 1 (SMOC1), transcript variant 2, mRNA [NM_022137]	AACAAAGACAAGGTCATTTCACTGCCTGAGCTGAAGGGCTGCCTGGGTGTTAGCAAAGAA
1	+3.33	10.47	+1.73	9.61	0.1	11.34	0.3	0.00031028	0.00883168	0.00011004	0.04529412	SFN	A_33_P3389286	NM_006142	ref|Homo sapiens stratifin (SFN), mRNA [NM_006142]	GAAAGCATGTCTGCTGGGTGTGACCATGTTTCCTCTCAATAAAGTTCCCCTGTGACACTC
1	+3.27	10.25	+1.71	9.40	0.1	11.11	0.1	0.00000786	0.00227007	0.00010909	0.04580000	SBSN	A_33_P3269636	NM_001166034	ref|Homo sapiens suprabasin (SBSN), transcript variant 1, mRNA [NM_001166034]	GACAGGTTTCTGAAATCCCTGAAGGGGGTTGTACTGGGATTTGTGAATAAACTTGATACA
1	+4.55	10.37	+2.18	9.28	0.1	11.46	0.0	0.00000138	0.00172130	0.00001699	0.01877193	SNAP25	A_33_P3338693	NM_003081	ref|Homo sapiens synaptosomal-associated protein, 25kDa (SNAP25), transcript variant 1, mRNA [NM_003081]	CTCCTGTCTCCTCTGTCAGTTTGTGAAGTGATTGACATTTTGTAGCTAGTTTAAAATTAT
1	+3.71	8.88	+1.89	7.93	0.1	9.83	0.1	0.00001503	0.00269225	0.00005177	0.03292929	TCIRG1	A_33_P3219965	NM_006019	ref|Homo sapiens T-cell, immune regulator 1, ATPase, H+ transporting, lysosomal V0 subunit A3 (TCIRG1), transcript variant 1, mRNA [NM_006019]	TTCTACTCAGGCACGGGCTACAAGCTGAGTCCCTTCACCTTCGCTGCCACAGATGACTAG
1	+3.18	9.98	+1.67	9.14	0.0	10.81	0.1	0.00000726	0.00220967	0.00013148	0.04786127	TNXB	A_23_P156708	NM_032470	ref|Homo sapiens tenascin XB (TNXB), transcript variant XB-S, mRNA [NM_032470]	CTTCTCTGCCAGCGATCTCGCAGCACTGTGTTTACAGGGGGGAGGGGAGGGGTTCGTACA
1	+5.49	14.28	+2.46	13.05	0.1	15.51	0.2	0.00000361	0.00179454	0.00000905	0.01838710	TIAL1	A_23_P161488	NM_001033925	ref|Homo sapiens TIA1 cytotoxic granule-associated RNA binding protein-like 1 (TIAL1), transcript variant 2, mRNA [NM_001033925]	AAGGGCTATTCATTTGTCAGATTTTCAACCCATGAAAGTGCAGCCCATGCCATTGTTTCG
1	+3.47	14.38	+1.80	13.48	0.1	15.28	0.0	0.00000295	0.00179454	0.00007590	0.03886179	TSPO	A_33_P3251148	NM_000714	ref|Homo sapiens translocator protein (18kDa) (TSPO), transcript variant PBR, mRNA [NM_000714]	CCGGGAGCAGTGTCCTGTGCTTTCTGCATGCTTAGAGCATGTTCTTGGAACATGGAATTT
1	+5.25	9.23	+2.39	8.03	0.1	10.42	0.1	0.00000122	0.00160546	0.00001016	0.01777778	TMBIM1	A_23_P79331	NM_022152	ref|Homo sapiens transmembrane BAX inhibitor motif containing 1 (TMBIM1), mRNA [NM_022152]	TGTATTGTTTATCTGGGTTAGGGATGGGGGACAGATAATAGAACGAGCAAAGTAACCTAT
1	+3.16	11.46	+1.66	10.63	0.1	12.29	0.1	0.00000986	0.00239976	0.00014021	0.04960674	TMEM145	A_23_P67127	NM_173633	ref|Homo sapiens transmembrane protein 145 (TMEM145), mRNA [NM_173633]	CTTCCCTCGGGTCCCTGGCAGAAAGACATTTTACCCCTTCTTGCCAAAATAAAAAAGGAT
1	+3.26	8.37	+1.71	7.52	0.0	9.23	0.0	0.00000323	0.00179454	0.00011306	0.04593548	TMEM151A	A_23_P354217	NM_153266	ref|Homo sapiens transmembrane protein 151A (TMEM151A), mRNA [NM_153266]	TTGCCCTCCCGGACTTATCTACTCTTCACTTTCCTGATGATCCATGGGGCCCAGGCCTAG
1	+4.82	12.82	+2.27	11.68	0.1	13.95	0.0	0.00000187	0.00172130	0.00001366	0.02000000	TNNT1	A_33_P3397865	NM_003283	ref|Homo sapiens troponin T type 1 (skeletal, slow) (TNNT1), transcript variant 1, mRNA [NM_003283]	GGAAGCCTGGGAGTGTTTGTCCCATCGGTAGCTTGAAATAAACGCTCCCCTCAGACACCC
1	+3.80	11.15	+1.93	10.18	0.0	12.11	0.0	0.00000178	0.00172130	0.00004700	0.03182796	TUBB3	A_23_P77493	NM_006086	ref|Homo sapiens tubulin, beta 3 class III (TUBB3), transcript variant 1, mRNA [NM_006086]	TTGTTTTTTACTGGTTTGTGTTTATATTTTCGGGGATACTTAATAAATCTATTGCTGTCA
1	+3.87	10.41	+1.95	9.43	0.1	11.38	0.0	0.00000257	0.00179454	0.00004367	0.03021978	LOC100130093	A_33_P3252588	NR_024485	ref|Homo sapiens uncharacterized LOC100130093 (LOC100130093), transcript variant 1, non-coding RNA [NR_024485]	ATTCAGCCAGTCGGACGAGAAGTACACAGGCAGGGTGAAAACGTCCTCCACCGGAAAGTC
1	+7.31	8.49	+2.87	7.05	0.1	9.92	0.0	0.00000022	0.00105225	0.00000476	0.01666667	LOC100499489	A_21_P0000660	NR_036533	ref|Homo sapiens uncharacterized LOC100499489 (LOC100499489), non-coding RNA [NR_036533]	TCACCCTTACCACCTTGGAATTGTACCGCCTAATAAAATCTTCGCACTTAAACTTGGAAA
1	+3.30	7.86	+1.72	7.00	0.2	8.73	0.0	0.00003227	0.00353537	0.00010957	0.04569536	LOC100506334	A_21_P0010308	NR_038883	ref|Homo sapiens uncharacterized LOC100506334 (LOC100506334), non-coding RNA [NR_038883]	TCTGTCACCTCTTTCTAAAAGCTGGGAAATGGTTATTGTCAACGCCAGCCCCATTTTGGA
1	+23.76	10.83	+4.57	8.54	0.1	13.11	3.5	0.06990218	0.23238977	0.00005399	0.03333333	LOC100507495	A_21_P0000891	NR_040047	ref|Homo sapiens uncharacterized LOC100507495 (LOC100507495), transcript variant 1, non-coding RNA [NR_040047]	ATCAGCCCCAAACCACTTCCCTCAAGACTCATGTTCTGAGGTGATTAAAAGTGTGCTTTG
2	+3.70	9.75	+1.89	8.80	0.0	10.69	0.0	0.00000175	0.00172130	0.00005240	0.03300000	LOC100507501	A_21_P0009120	NR_039999	ref|Homo sapiens uncharacterized LOC100507501 (LOC100507501), non-coding RNA [NR_039999]	GAATCAGACTTTAAGCACAAGCAGGGAGGGAAAGCACTTGAGCAGTGCCCGTCCCTGCAT
1	+5.32	7.81	+2.41	6.60	0.1	9.01	0.2	0.00000925	0.00236473	0.00000969	0.01848485	LOC84856	A_23_P63736	NR_026827	ref|Homo sapiens uncharacterized LOC84856 (LOC84856), non-coding RNA [NR_026827]	AAACAACAGCATGAGTGGCCTGAGCCTTAACAACATGTTTTTGCTGCAGATAATCGGCCA
1	+3.34	10.86	+1.74	9.99	0.1	11.73	0.0	0.00000543	0.00206104	0.00009734	0.04347518	VAV3	A_23_P201551	NM_006113	ref|Homo sapiens vav 3 guanine nucleotide exchange factor (VAV3), transcript variant 1, mRNA [NM_006113]	CATATACTTTGTCTTGCCTGTATGCAGCCCTTGTGTAATATGGTGAATTAGAGTGGTATT
1	+3.60	9.81	+1.85	8.88	0.0	10.73	0.1	0.00000289	0.00179454	0.00006129	0.03446429	ERBB3	A_23_P349416	NM_001982	ref|Homo sapiens v-erb-b2 erythroblastic leukemia viral oncogene homolog 3 (avian) (ERBB3), transcript variant 1, mRNA [NM_001982]	GCTCTTGACTACTTGGAACTAGGCTCTTATGTGTGCCTTTGTTTCCCATCAGACTGTCAA
1	+4.09	9.11	+2.03	8.09	0.2	10.12	0.0	0.00000569	0.00207274	0.00003160	0.02518987	WNT6	A_23_P119916	NM_006522	ref|Homo sapiens wingless-type MMTV integration site family, member 6 (WNT6), mRNA [NM_006522]	TGGAAAAAAGCCAGTCTAAAGGCCTCTGGATACTGGGCTCCCCAGAACTGCTGGCCACAG
1	+3.50	8.95	+1.81	8.05	0.0	9.86	0.1	0.00000271	0.00179454	0.00007622	0.03870968	WWP2	A_24_P342086	NM_199423	ref|Homo sapiens WW domain containing E3 ubiquitin protein ligase 2 (WWP2), transcript variant 3, mRNA [NM_199423]	TGAAACTCATAACCTGTCATCATCAGTACTCACTGTGTTTTCCACTTTGACTTGAAGTCA
1	+6.02	10.83	+2.59	9.54	0.0	12.13	0.1	0.00000060	0.00129692	0.00000683	0.01954545	WWOX	A_33_P3305023	NM_130844	ref|Homo sapiens WW domain containing oxidoreductase (WWOX), transcript variant 3, mRNA [NM_130844]	GCGCGGCGAGGGCAAAGCGGCCTCATCCCCGCCAAAAAATAAAGATGTTTTAAAAAGCGC
1	+30.22	8.84	+4.92	6.39	0.1	11.30	0.0	0.00000001	0.00021332	0.00000143	0.02250000	ZNF22	A_23_P202458	NM_006963	ref|Homo sapiens zinc finger protein 22 (KOX 15) (ZNF22), mRNA [NM_006963]	GTTTGTCAACAACAAGAGTCGTAATGTGTCAGTACATTGTAGCTCCTTTGAAATTTAACT
1	+3.35	8.63	+1.75	7.75	0.0	9.50	0.1	0.00000566	0.00207274	0.00010147	0.04468531	ZNF93	A_33_P3217332	NM_031218	ref|Homo sapiens zinc finger protein 93 (ZNF93), mRNA [NM_031218]	GTGGTCCTCACACCTTACTATACACTGAGAGTTCTGAACTTACTCTGTAACCATCCCAAA
1	+4.18	8.45	+2.06	7.41	0.0	9.48	0.0	0.00000092	0.00138210	0.00002715	0.02375000	LOC100507305	A_21_P0014391	XR_109568	ref|PREDICTED: Homo sapiens hypothetical LOC100507305, transcript variant 2 (LOC100507305), miscRNA [XR_109568]	AATCGCTCCTATAAATACAGACGGCCTGGCCTGGCTCCTTAATCCTGACCGTGAGGGAGG
1	+3.18	10.40	+1.67	9.56	0.0	11.23	0.1	0.00001130	0.00247135	0.00012957	0.04828402	LOC100652951	A_21_P0014898	XR_132888	ref|PREDICTED: Homo sapiens hypothetical LOC100652951 (LOC100652951), miscRNA [XR_132888]	TTTGAGAGGCTGAAAACGTCACGACGCGAAATCTAAGAAATGTAGTCAAATTATGTATTA
1	+3.21	9.31	+1.68	8.47	0.1	10.15	0.0	0.00000432	0.00199122	0.00012799	0.04855422	ENST00000527620	A_33_P3589543	ENST00000527620	ref|PREDICTED: Homo sapiens hypothetical locus LOC692247 (LOC692247), miscRNA [XR_109057]	TTCCCTCTGCTCCAGGAGAAAAGCCAGGTCCCAGACCTGACCCATTAAAACCCAATCATT
1	+3.74	7.51	+1.90	6.55	0.0	8.46	0.0	0.00000185	0.00172130	0.00005113	0.03285714	LOC100288018	A_33_P3276845	XM_002342495	ref|PREDICTED: Homo sapiens putative TAF11-like protein ENSP00000332601-like (LOC100288018), mRNA [XM_002342495]	AGCACGCATTGCAGCTCTGATGCAGTCTATCACTGGCAGATCGGTGTCTGAGAACACCGC
1	+3.21	9.61	+1.68	8.77	0.1	10.45	0.1	0.00000569	0.00207274	0.00013100	0.04824561	XLOC_l2_015578	A_21_P0013776	ENST00000423738	tc|Q8K2R3_MOUSE (Q8K2R3) AI448196 protein (Fragment), partial (39%) [THC2649310]	GAAACTGAATGGATTCTTCATAAGTAAGGTAATCTTTGGTCCTTTGTGTGGACTTATGTT

## Sheet: TIAR <=-2 (vs HuR)
N	Fold Change	logSignal (A)	logRatio (M)	logControl	StdErr (logControl)	logExperiment	StdErr (logExperiment)	pval (limma)	FDR (limma)	pval (RankProd)	FDR (RankProd)	ProbeID	Oligo	Systematic Name	Description	Sequence
1	-3.31	7.75	-1.73	8.62	0.0	6.89	0.0	0.00000274	0.00179454	0.00002191	0.02705882	ENST00000427317	A_33_P3375710	ENST00000427317	ens|CAMTA1 intronic transcript 1 (non-protein coding) [Source:HGNC Symbol;Acc:41446] [ENST00000427317]	CATGTCCTCACCTCTTGCTACAGCAGCAACTTTATTTGATTTGATGTATATGAAGAAATA
1	-3.65	8.93	-1.87	9.86	0.0	7.99	0.1	0.00000332	0.00179454	0.00000985	0.01878788	ELOVL6	A_32_P80597	ENST00000394607	ens|ELOVL fatty acid elongase 6 [Source:HGNC Symbol;Acc:15829] [ENST00000394607]	ACCTCTTCTGAAGTAACTGGTTAAATTAATAACTGGTCCCATAAGTCAGGGTCAAGCCAC
1	-3.00	8.62	-1.58	9.41	0.1	7.83	0.1	0.00001439	0.00265766	0.00005367	0.03976471	LOC338620	A_33_P3799692	BC043009	gb|Homo sapiens hypothetical protein LOC338620, mRNA (cDNA clone IMAGE:6023208), partial cds. [BC043009]	CTCATCTTTTGCTCAAATTGAAATGTCATCGAACTGTATTTCTCAAGTCAATGGTCTGTA
1	-3.27	8.55	-1.71	9.40	0.0	7.69	0.1	0.00000360	0.00179454	0.00002763	0.03000000	XLOC_008583	A_21_P0007073	TCONS_00018797	linc|BROAD Institute lincRNA (XLOC_008583), lincRNA [TCONS_00018797]	AACACACTAAAGATTGGGCAGTCACTGGGGAGAACTGCAATTAACCTTTAAGATACTACG
1	-3.07	7.65	-1.62	8.45	0.1	6.84	0.1	0.00000882	0.00234373	0.00004653	0.03662500	XLOC_012259	A_21_P0009262	TCONS_00025441	linc|BROAD Institute lincRNA (XLOC_012259), lincRNA [TCONS_00025441]	ATAAGTGGATGCTTCTGTGAGAGTGCAGGTTGCTATGAGACCTAAGAAGCCCGCATGCTT
1	-3.06	10.29	-1.61	11.09	0.1	9.48	0.0	0.00001262	0.00260682	0.00004478	0.03662338	AGPAT5	A_33_P3217218	NM_018361	ref|Homo sapiens 1-acylglycerol-3-phosphate O-acyltransferase 5 (lysophosphatidic acid acyltransferase, epsilon) (AGPAT5), mRNA [NM_018361]	CTCCAGCAGGCAAGAATACTTGACTAACTCTTTTTGTCTCTTTATGGTATTTTCAGAATA
1	-5.05	12.09	-2.34	13.26	0.3	10.92	0.3	0.00016735	0.00681556	0.00000127	0.00666667	OXCT1	A_32_P63848	NM_000436	ref|Homo sapiens 3-oxoacid CoA transferase 1 (OXCT1), nuclear gene encoding mitochondrial protein, mRNA [NM_000436]	CACTTCTTTTCAGGTGTAGCTACAATTGTGTAATGTACAATATTAGAGAAAGGACAGGCT
1	-4.53	10.67	-2.18	11.76	0.1	9.58	0.0	0.00000118	0.00157939	0.00000206	0.01000000	NT5M	A_33_P3242863	NM_020201	ref|Homo sapiens 5',3'-nucleotidase, mitochondrial (NT5M), nuclear gene encoding mitochondrial protein, mRNA [NM_020201]	CCGTAGGCTTGAACATGTGTTGAGTGCATGAAAAATAAATGCTGTTCATGTGTGTAGCTC
1	-2.95	9.14	-1.56	9.92	0.0	8.36	0.1	0.00001244	0.00260334	0.00006558	0.04347368	ACTA2	A_23_P150053	NM_001613	ref|Homo sapiens actin, alpha 2, smooth muscle, aorta (ACTA2), transcript variant 2, mRNA [NM_001613]	ATCATGAAGTGTGATATTGACATCAGGAAGGACCTCTATGCTAACAATGTCCTATCAGGG
1	-2.91	10.63	-1.54	11.40	0.0	9.86	0.1	0.00001338	0.00263134	0.00007781	0.04757282	ANKRD10	A_23_P205046	NM_017664	ref|Homo sapiens ankyrin repeat domain 10 (ANKRD10), mRNA [NM_017664]	CTGCAGTGATTTGTGTGAAGAAGAGAATGTTTGTCTTTTTCAATGAAGCTTTGCAGATCA
2	-3.73	9.67	-1.90	10.62	0.0	8.72	0.4	0.00019451	0.00723523	0.00000953	0.01875000	APOM	A_24_P89426	NM_019101	ref|Homo sapiens apolipoprotein M (APOM), mRNA [NM_019101]	GTGCCCCGGAAATGGATCTACCACCTGACTGAAGGGAGCACAGATCTCAGAACTGAAGGC
1	-8.22	10.61	-3.04	12.13	0.1	9.09	0.6	0.00012786	0.00607551	0.00000032	0.00666667	ARMCX2	A_23_P73747	NM_014782	ref|Homo sapiens armadillo repeat containing, X-linked 2 (ARMCX2), mRNA [NM_014782]	CTGAATTGACAGTAAACCTGTCCATTATGAATGGCCTACTGTTCTATTATTTGTTTTGAC
1	-3.04	10.26	-1.60	11.06	0.1	9.46	0.2	0.00003673	0.00367610	0.00005002	0.03750000	ATXN10	A_33_P3231367	NM_013236	ref|Homo sapiens ataxin 10 (ATXN10), transcript variant 1, mRNA [NM_013236]	CTGATTGCTCCCAAATAAAGTGCTTCTAAGCTTTGTGTAGACATAGTTTAACTGATTTGT
10	-3.17	10.87	-1.66	11.70	0.1	10.03	0.1	0.00001105	0.00246654	0.00003557	0.03246377	BIVM	A_23_P105833	NM_017693	ref|Homo sapiens basic, immunoglobulin-like variable motif containing (BIVM), transcript variant 1, mRNA [NM_017693]	ATTTCATGAGTCTAGTAGTTCTTTGATTTATAGCAGGATCTTGCTTGCCTCATTTGTTTC
1	-2.90	8.47	-1.54	9.24	0.0	7.70	0.1	0.00000737	0.00220967	0.00007320	0.04564356	BEND6	A_33_P3329769	NM_152731	ref|Homo sapiens BEN domain containing 6 (BEND6), mRNA [NM_152731]	AAACTAACAAACACCCGGAAAGAAAACAGCCGACTTCGACAGTCTTTGGTCATGCTTCAA
1	-3.03	7.59	-1.60	8.39	0.1	6.79	0.2	0.00004372	0.00391345	0.00005780	0.04089888	B3GAT2	A_23_P167805	NM_080742	ref|Homo sapiens beta-1,3-glucuronyltransferase 2 (glucuronosyltransferase S) (B3GAT2), mRNA [NM_080742]	ATTTTGTCCAATCCAAAAGCTGTATTTAAGCGTCGTGGATCCCAGCCAGGGATGCAAGAA
1	-17.75	8.99	-4.15	11.07	0.0	6.92	0.1	0.00000004	0.00035349	0.00000016	0.01000000	CD109	A_23_P331928	NM_133493	ref|Homo sapiens CD109 molecule (CD109), transcript variant 1, mRNA [NM_133493]	ATTTCATTCACGAATCTCTTATTTTGGGAAGCTGTTTTGCATATGAGAAGAACACTGTTG
1	-3.70	9.53	-1.89	10.47	0.1	8.58	0.1	0.00000543	0.00206104	0.00001080	0.02000000	C6orf57	A_33_P3361417	NM_145267	ref|Homo sapiens chromosome 6 open reading frame 57 (C6orf57), mRNA [NM_145267]	GAGATTGGGAACGAAAAGGACGCTGTATTGATTTTTAAGTCGCATATTCTTTAACTTCAA
1	-52.19	9.03	-5.71	11.89	5.5	6.18	0.1	0.12770867	0.33356500	0.00002969	0.03016129	C7orf72	A_33_P3213508	NM_001161834	ref|Homo sapiens chromosome 7 open reading frame 72 (C7orf72), mRNA [NM_001161834]	TTGGGATAAGATGCTACCACCAAAACTTGTTCCAGAAGAAACAACATTGGAAAAAACCGC
1	-3.66	9.43	-1.87	10.36	0.0	8.49	0.0	0.00000207	0.00172130	0.00001112	0.02000000	C9orf9	A_23_P32135	NM_018956	ref|Homo sapiens chromosome 9 open reading frame 9 (C9orf9), mRNA [NM_018956]	AAGCAGCCTCAGAGCAAAATACCCTCATGATGTGGTGAACCACCTCAGCTGTGACGAGGC
6	-3.00	10.85	-1.59	11.65	0.1	10.06	0.1	0.00002182	0.00298296	0.00005796	0.04010989	CCND1	A_23_P202837	NM_053056	ref|Homo sapiens cyclin D1 (CCND1), mRNA [NM_053056]	GCTCTATTCCAAAAAGGTTGCTGTTTCACAATACCTCATGCTTCACTTAGCCATGGTGGA
1	-5.25	9.96	-2.39	11.16	0.0	8.77	0.0	0.00000041	0.00128599	0.00000095	0.01000000	E2F5	A_23_P31721	NM_001951	ref|Homo sapiens E2F transcription factor 5, p130-binding (E2F5), transcript variant 1, mRNA [NM_001951]	AGTTCACTGATTCTGAAGTGTTCTTCCCTAATACTTTCTTTACTTCACAAAACTTCAACC
3	-5.11	7.78	-2.35	8.95	0.0	6.60	0.0	0.00000044	0.00128599	0.00000095	0.00666667	ERVMER34-1	A_19_P00319407	NM_024534	ref|Homo sapiens endogenous retrovirus group MER34, member 1 (ERVMER34-1), transcript variant 1, mRNA [NM_024534]	TTCTGAAGCCTTAAGACACACACCATAAAGCTGATCTGTAAACCCTTACCCCTTGCTGTT
1	-3.13	10.40	-1.65	11.23	0.3	9.58	0.1	0.00029147	0.00862185	0.00003795	0.03273973	EIF2B5	A_23_P110062	NM_003907	ref|Homo sapiens eukaryotic translation initiation factor 2B, subunit 5 epsilon, 82kDa (EIF2B5), mRNA [NM_003907]	CATTGAGGACTTCTTCCTAGAGCATGAAGCTCTTGGTATTTCCATGGCCAAGGTACTGAT
1	-4.31	11.33	-2.11	12.38	0.0	10.27	0.2	0.00000621	0.00214937	0.00000238	0.01000000	EIF2D	A_23_P115346	NM_006893	ref|Homo sapiens eukaryotic translation initiation factor 2D (EIF2D), transcript variant 1, mRNA [NM_006893]	ATCCCATCCTATGTGACTGCATCTTAGAGAAAAATGAACAGCATACAGTCATGAAGCTTC
1	-3.11	11.07	-1.64	11.89	0.1	10.25	0.4	0.00088457	0.01519966	0.00004954	0.03759036	EIF4E	A_32_P203300	NM_001130679	ref|Homo sapiens eukaryotic translation initiation factor 4E (EIF4E), transcript variant 2, mRNA [NM_001130679]	AATGTTTTGTACATAGTACATACTTGTATAGTCCTGTGAGATGAAGTATGGCTATCAGAC
1	-3.06	8.82	-1.61	9.63	0.1	8.02	0.1	0.00001653	0.00276595	0.00004573	0.03645570	FAM95B1	A_33_P3340613	NR_026759	ref|Homo sapiens family with sequence similarity 95, member B1 (FAM95B1), non-coding RNA [NR_026759]	TGATGACTTCCTCAATGCCAAGGCCACGTTCAAGATTTTCGACTTCAGTGATGCGTTTGT
1	-3.00	7.77	-1.58	8.56	0.2	6.98	0.1	0.00010472	0.00569174	0.00005510	0.03988506	GPR137C	A_33_P3237110	NM_001099652	ref|Homo sapiens G protein-coupled receptor 137C (GPR137C), mRNA [NM_001099652]	CTCAGCTATATAATCAGTTTCAAACTGGTTGTAAAAGTATAGCTGTGGCCAATGAATGTA
1	-3.81	8.76	-1.93	9.72	0.0	7.79	0.0	0.00000160	0.00172130	0.00000794	0.01724138	GPR180	A_33_P3666797	NM_180989	ref|Homo sapiens G protein-coupled receptor 180 (GPR180), mRNA [NM_180989]	GGGATCCTCTTACACCTTGCTCTATGTATGTCTTCTTTTGGCTGTTCTGATTTGTATCCT
1	-17.85	11.42	-4.16	13.50	3.8	9.34	0.1	0.11083258	0.30771194	0.00007019	0.04510204	GALC	A_23_P25964	NM_000153	ref|Homo sapiens galactosylceramidase (GALC), transcript variant 1, mRNA [NM_000153]	ATGGTTTCTTTCCATCAGCATAATGATTTGAGATTGGTCCATGTTGTGTGATTCAGTGGT
1	-5.31	10.53	-2.41	11.73	0.1	9.33	0.1	0.00000182	0.00172130	0.00000095	0.00857143	GJA1	A_24_P55295	NM_000165	ref|Homo sapiens gap junction protein, alpha 1, 43kDa (GJA1), mRNA [NM_000165]	AGTACTGTAAACAGGCTTTAGTCATTAATGTGAGAGACTTAGAAAAAATGCTTAGAGTGG
1	-3.13	11.05	-1.64	11.87	0.1	10.23	0.1	0.00001202	0.00256646	0.00003763	0.03291667	GLMN	A_23_P160742	NM_053274	ref|Homo sapiens glomulin, FKBP associated protein (GLMN), mRNA [NM_053274]	AGCAGACTCAATGGCTTCTCTGGCATATCTAGTATTTGTACAGGGCATCCATATTGATCA
2	-3.36	11.78	-1.75	12.65	0.1	10.91	0.0	0.00000568	0.00207274	0.00002350	0.02792453	GLS	A_23_P39766	NM_014905	ref|Homo sapiens glutaminase (GLS), nuclear gene encoding mitochondrial protein, mRNA [NM_014905]	TTCAGTGTTACTGGAGTTTTCTTCATTGTGCACACAGGACAAATCTGATCTCTTTGGGAA
1	-3.97	9.40	-1.99	10.40	0.0	8.41	0.1	0.00000312	0.00179454	0.00000588	0.01480000	GLT25D2	A_24_P62505	NM_015101	ref|Homo sapiens glycosyltransferase 25 domain containing 2 (GLT25D2), mRNA [NM_015101]	AGCATTTTAGACTAGGACTGTTCTACTGTGAAGAAAGTTCTGTCTCCTTTAGCCCGGTTT
1	-2.87	8.56	-1.52	9.32	0.0	7.80	0.0	0.00000569	0.00207274	0.00007717	0.04764706	GHR	A_24_P72064	NM_000163	ref|Homo sapiens growth hormone receptor (GHR), transcript variant 1, mRNA [NM_000163]	AACTTAAATAGTATTTCCCATTTATCGCAGACCTTTTTTAGGAAGCAAGCTTAATGGCTG
5	-3.47	9.93	-1.79	10.83	0.1	9.04	0.0	0.00000790	0.00227294	0.00001445	0.02394737	GNAI1	A_23_P122976	NM_002069	ref|Homo sapiens guanine nucleotide binding protein (G protein), alpha inhibiting activity polypeptide 1 (GNAI1), mRNA [NM_002069]	AGGTTAGTCTTTCAGTACACGTTACTGGTAAGTAGTTTCCAAGTTACGTGTTGTCACTGG
1	-3.35	12.84	-1.74	13.71	0.4	11.96	0.2	0.00063560	0.01266289	0.00002175	0.02740000	HNRPDL	A_23_P213153	NM_031372	ref|Homo sapiens heterogeneous nuclear ribonucleoprotein D-like (HNRPDL), transcript variant 2, mRNA [NM_031372]	CCATCAAATTGGTTCTGGGAAGTGTGAAATCAAAGTTGCACAACCCAAAGAGGTATATAG
1	-3.26	10.47	-1.71	11.32	0.0	9.61	0.3	0.00017422	0.00692238	0.00003017	0.03015873	HMGN5	A_23_P136909	NM_030763	ref|Homo sapiens high mobility group nucleosome binding domain 5 (HMGN5), mRNA [NM_030763]	AAGAGGAGCCACAGAGTATTGTTTAAAACTGCCCTATGTAGTTTCATAATTTGGTAACAT
1	-6.39	8.07	-2.68	9.41	0.0	6.73	0.1	0.00000051	0.00128599	0.00000032	0.00500000	HIST1H2AM	A_32_P221799	NM_003514	ref|Homo sapiens histone cluster 1, H2am (HIST1H2AM), mRNA [NM_003514]	CTGAGAGCCACCACAAAGCTAAGGGCAAGTAAGGGCTGAACTTTAAAAATGTAAACTTAC
1	-3.51	9.38	-1.81	10.29	0.2	8.48	0.1	0.00003239	0.00353537	0.00001953	0.02795455	HIST1H4J	A_23_P30805	NM_021968	ref|Homo sapiens histone cluster 1, H4j (HIST1H4J), mRNA [NM_021968]	AAGCGCCAGGGCCGCACCCTCTACGGTTTCGGTGGTTGAGCGTCCCTTTCTATCAATAAA
1	-7.87	7.98	-2.98	9.47	0.1	6.50	0.1	0.00000072	0.00130373	0.00000032	0.01000000	HIST1H4K	A_23_P30813	NM_003541	ref|Homo sapiens histone cluster 1, H4k (HIST1H4K), mRNA [NM_003541]	TCTACGGTTTCGGTGGTTGAGCGTCCCTTTCTATCAACAAAAGGCCCTTTTTAGGGCCCC
1	-3.49	8.71	-1.80	9.61	0.1	7.81	0.0	0.00000687	0.00220967	0.00001874	0.02809524	ITGB1BP2	A_23_P45424	NM_012278	ref|Homo sapiens integrin beta 1 binding protein (melusin) 2 (ITGB1BP2), mRNA [NM_012278]	ATTGAGCAGCAGGAGGCTGAAGGAGGGGAGAACAAAATTGTCCAAACCATGCTGTTTTTT
2	-5.07	9.89	-2.34	11.06	0.0	8.72	0.1	0.00000143	0.00172130	0.00000111	0.00700000	LINC00263	A_33_P3323928	NR_026762	ref|Homo sapiens long intergenic non-protein coding RNA 263 (LINC00263), non-coding RNA [NR_026762]	CAAAAACGCCTCTTATGGAAAAGCCAGAGCGCCAGGAGTCAGCAAAACACACTAAAGATT
8	-3.43	10.51	-1.78	11.40	0.0	9.62	0.1	0.00000620	0.00214937	0.00001842	0.02829268	LINC00467	A_23_P1014	NR_026761	ref|Homo sapiens long intergenic non-protein coding RNA 467 (LINC00467), non-coding RNA [NR_026761]	CCAGCACTGTGAAGCCTACAAAAACATTGATGCGCTGGCTTGGGGATTTGAATTTGAACA
1	-3.57	8.34	-1.84	9.26	0.0	7.42	0.1	0.00000740	0.00220967	0.00001397	0.02378378	HLA-DOA	A_32_P356316	NM_002119	ref|Homo sapiens major histocompatibility complex, class II, DO alpha (HLA-DOA), mRNA [NM_002119]	TGGAAAGGTGTTTCTCTCATCTCTGTCCTAAGGCTTGATAAAGTCATTAAAATTGTGTTC
1	-3.25	12.57	-1.70	13.42	0.0	11.72	0.0	0.00000294	0.00179454	0.00002747	0.03035088	NEFL	A_33_P3287785	NM_006158	ref|Homo sapiens neurofilament, light polypeptide (NEFL), mRNA [NM_006158]	CTTGGTTGAAGTAAGAAAACTGTACCATCCTCTATCCTGTGTGCCATAATAAAATAGTAA
1	-4.05	12.10	-2.02	13.11	0.0	11.09	0.4	0.00022315	0.00771296	0.00000476	0.01363636	KCTD12	A_33_P3240507	NM_138444	ref|Homo sapiens potassium channel tetramerisation domain containing 12 (KCTD12), mRNA [NM_138444]	CAGAGGCATGCATTTACATATGTTGCCCTAATTACCATTTGATGATCATAAATACAAGTG
1	-3.21	9.73	-1.68	10.57	0.2	8.89	0.0	0.00004573	0.00398355	0.00002811	0.02950000	PDSS2	A_23_P134167	NM_020381	ref|Homo sapiens prenyl (decaprenyl) diphosphate synthase, subunit 2 (PDSS2), mRNA [NM_020381]	AGCTTAAGAGAACACTGTTCTGTTTGAAATGCTTTCTGTCACTGAAATTGGCTTAATTAG
1	-3.15	9.92	-1.66	10.75	0.1	9.09	0.0	0.00001046	0.00242357	0.00003335	0.03181818	P4HTM	A_23_P113317	NM_177938	ref|Homo sapiens prolyl 4-hydroxylase, transmembrane (endoplasmic reticulum) (P4HTM), transcript variant 3, mRNA [NM_177938]	GGGCGAGACTGTTTTCCCTGTAGCAGATAACAGAACCTACGATGAAATGAGTCTGATTCA
1	-4.22	8.24	-2.08	9.28	0.1	7.20	0.1	0.00000247	0.00179454	0.00000349	0.01294118	PTPRZ1	A_23_P168761	NM_002851	ref|Homo sapiens protein tyrosine phosphatase, receptor-type, Z polypeptide 1 (PTPRZ1), transcript variant 1, mRNA [NM_002851]	GGGAACTCACATCTGAGCATTGTTTTCCTCTTCCTAAAATTAGGCAGGAAAATCAGTCTA
1	-3.16	9.37	-1.66	10.20	0.2	8.54	0.2	0.00011215	0.00580354	0.00003350	0.03149254	RAP1GDS1	A_32_P85813	NM_001100426	ref|Homo sapiens RAP1, GTP-GDP dissociation stimulator 1 (RAP1GDS1), transcript variant 1, mRNA [NM_001100426]	CATCTCTGTGGATAATCTAAGTTGGACTTTTGACTCTAAAACAGCTATAATCCAAGAAAG
1	-10.16	10.66	-3.35	12.33	2.6	8.99	0.1	0.07231735	0.23741111	0.00004954	0.03804878	RNMT	A_24_P48408	NM_003799	ref|Homo sapiens RNA (guanine-7-) methyltransferase (RNMT), mRNA [NM_003799]	AACTTTTTATTAAAGTGTAACTATAGAAACACATCAATGATTTTTCACAAGTGGAGCACG
1	-2.95	11.20	-1.56	11.98	0.0	10.42	0.0	0.00000532	0.00206104	0.00006415	0.04297872	RUFY2	A_24_P941708	NM_001042417	ref|Homo sapiens RUN and FYVE domain containing 2 (RUFY2), transcript variant 2, mRNA [NM_001042417]	GCTTCTTCACCTAGTGTAGGCATAAATCCTTTGCTTTTCATGGTTTTGTAAAAAGGTAGT
1	-5.94	9.63	-2.57	10.91	0.0	8.34	0.0	0.00000033	0.00122971	0.00000032	0.00400000	SEPT8	A_23_P144807	NM_001098811	ref|Homo sapiens septin 8 (SEPT8), transcript variant 1, mRNA [NM_001098811]	TGGAACTGTGTTGGATTTAAGATACCTTTTCACTCTTCCGTATGTCATGAGCCTTGTGCG
1	-3.11	9.94	-1.64	10.76	0.0	9.12	0.2	0.00003178	0.00352290	0.00004049	0.03355263	SNORD35B	A_21_P0000227	NR_001285	ref|Homo sapiens small nucleolar RNA, C/D box 35B (SNORD35B), small nucleolar RNA [NR_001285]	TCTTCAGATGCCCACGTGGGCACTGCTGAGAAAGCCACTTGGTAAAACTGATGCCGGAAA
1	-4.22	9.42	-2.08	10.46	0.0	8.38	0.1	0.00000366	0.00179454	0.00000318	0.01250000	STMN1	A_19_P00316238	NM_001145454	ref|Homo sapiens stathmin 1 (STMN1), transcript variant 4, mRNA [NM_001145454]	GTCAGGCAGTGAAGTCGGAAAAATGATCTCTTCTGTATAGGGAGAAAATAAAAGTTTAAA
1	-3.79	10.37	-1.92	11.33	0.3	9.41	0.1	0.00005651	0.00435089	0.00000683	0.01653846	TCTEX1D2	A_23_P21162	NM_152773	ref|Homo sapiens Tctex1 domain containing 2 (TCTEX1D2), mRNA [NM_152773]	CTACTACTGAATGAATCTTTGAAAAGCTGGTAAAAGACATGACCATGAAGAAATCTGAAC
1	-2.98	10.02	-1.57	10.80	0.1	9.23	0.3	0.00028807	0.00858740	0.00006622	0.04343750	TIA1	A_24_P405430	NM_022173	ref|Homo sapiens TIA1 cytotoxic granule-associated RNA binding protein (TIA1), transcript variant 2, mRNA [NM_022173]	GGATTTTCTCTGTTGTTAAATCACAAAAATGATAGTCCCCAATCGTTTCTTTATAGGAGG
1	-3.45	8.37	-1.79	9.27	0.0	7.48	0.1	0.00000370	0.00179454	0.00001794	0.02825000	TMEM31	A_23_P352717	NM_182541	ref|Homo sapiens transmembrane protein 31 (TMEM31), mRNA [NM_182541]	CAACCCCTATCGATTGCCTGCTCTTTTTGAGCTTTATCCTGAATTTCTTCTGGTGTTTAA
1	-2.95	8.21	-1.56	8.99	0.1	7.42	0.1	0.00001157	0.00251300	0.00006209	0.04250000	TRIM9	A_24_P321709	NM_015163	ref|Homo sapiens tripartite motif containing 9 (TRIM9), transcript variant 1, mRNA [NM_015163]	TCCAAACAATGTTTGGAAAAACATGGGACTGTATGTCATTACTATGACTGATAGCAGAAT
1	-3.04	9.87	-1.61	10.68	0.1	9.07	0.3	0.00028430	0.00855922	0.00005732	0.04102273	LOC100505666	A_21_P0014077	NR_040772	ref|Homo sapiens uncharacterized LOC100505666 (LOC100505666), transcript variant 1, non-coding RNA [NR_040772]	CCAAAGCCCTACATAATGCTTCAGTTTGCTAAGGAAAAAATGTTAATTACTGCAAATGTG
1	-38.44	8.67	-5.26	11.31	5.3	6.04	0.1	0.14317945	0.35563877	0.00007892	0.04778846	LOC284395	A_21_P0011777	NR_040029	ref|Homo sapiens uncharacterized LOC284395 (LOC284395), non-coding RNA [NR_040029]	GTTAAGCACTGTCAAATAGCCTCCTAAAAGATGAGTTTGTGTGGAATAAAGCACTGAAAA
7	-2.93	13.03	-1.55	13.80	0.0	12.25	0.1	0.00000903	0.00236473	0.00007161	0.04510000	MYC	A_23_P215956	NM_002467	ref|Homo sapiens v-myc myelocytomatosis viral oncogene homolog (avian) (MYC), mRNA [NM_002467]	TTCAAATGCATGATCAAATGCAACCTCACAACCTTGGCTGAGTCTTGAGACTGAAAGATT
1	-3.93	8.70	-1.97	9.68	0.1	7.71	0.1	0.00000869	0.00233211	0.00000540	0.01416667	XKR6	A_23_P387000	NM_173683	ref|Homo sapiens XK, Kell blood group complex subunit-related family, member 6 (XKR6), transcript variant 2, mRNA [NM_173683]	CAAAGTATTGTTCCTTTAAAGAATATTTCTGTTCTAGGGCATCGTTTCAATCGCATCGTA
1	-3.25	8.47	-1.70	9.32	0.1	7.61	0.3	0.00011137	0.00579303	0.00002938	0.03032787	ZNF876P	A_32_P930685	NR_027481	ref|Homo sapiens zinc finger protein 876, pseudogene (ZNF876P), non-coding RNA [NR_027481]	CCCTTACTGTACACCAGAGAATTCAGACAGGTGAGAAACATAGTTGATAACATAGTTGAA
1	-3.12	9.36	-1.64	10.18	0.0	8.54	0.0	0.00000371	0.00179454	0.00003906	0.03324324	ZSWIM5	A_23_P383118	NM_020883	ref|Homo sapiens zinc finger, SWIM-type containing 5 (ZSWIM5), mRNA [NM_020883]	GCTTTACTTTTTCTTTCTTCGACAAACTGTCACCTTTTTTACTCCAAACTGACCAAGAAG
1	-2.96	8.31	-1.56	9.09	0.1	7.52	0.1	0.00001808	0.00283144	0.00006637	0.04309278	STK32C	A_21_P0014257	ENST00000368619	ref|PREDICTED: Homo sapiens hypothetical LOC100506057, transcript variant 2 (LOC100506057), miscRNA [XR_109031]	AATGAATTTCTCAGATGAGCCAAAGTGGTGAACTTGTCTCAGTACCCAGGGAGACTCAGA
1	-3.97	7.23	-1.99	8.22	0.1	6.23	0.0	0.00000272	0.00179454	0.00000476	0.01304348	LOC100506740	A_21_P0014150	XR_108607	ref|PREDICTED: Homo sapiens hypothetical LOC100506740 (LOC100506740), miscRNA [XR_108607]	CACACTTGTCGAAAGGCGTAGTCATGCAAAAATTTAGGCATATGGATTTGCATAGAGATG

## Sheet: TIAR >=2 (vs TIA1)
N	Fold Change	logSignal (A)	logRatio (M)	logControl	StdErr (logControl)	logExperiment	StdErr (logExperiment)	pval (limma)	FDR (limma)	pval (RankProd)	FDR (RankProd)	ProbeID	Oligo	Systematic Name	Description	Sequence
1	+4.95	8.28	+2.31	7.12	0.0	9.43	0.1	0.00000099	0.00474506	0.00000524	0.02200000	ENST00000361201	A_24_P101651	ENST00000361201	ens|CSAG family, member 4 [Source:HGNC Symbol;Acc:20923] [ENST00000361201]	AACACTATCCAGCCACTCCGACCAGCCAAAAGAACTCAATCAAAATGAGACACAGTAGGA
1	+3.53	8.19	+1.82	7.28	0.1	9.10	0.1	0.00000515	0.00953652	0.00001556	0.03161290	XLOC_000502	A_21_P0001401	TCONS_00001225	linc|BROAD Institute lincRNA (XLOC_000502), lincRNA [TCONS_00001225]	ACACTCAAGCGGCTGGTTGTTGAGAGCACGCCAGCTGAAGAGCACCCCTGCACACTGGCA
1	+3.02	7.87	+1.59	7.07	0.0	8.66	0.0	0.00000742	0.01139269	0.00003176	0.04651163	XLOC_003498	A_21_P0003594	TCONS_00008035	linc|BROAD Institute lincRNA (XLOC_003498), lincRNA [TCONS_00008035]	GTTGCTTTCCTCTTCTCATCTTTCTTGGTGTATCGGTGAAGACTCTAAATGATTGAATTG
1	+702.88	11.57	+9.46	6.84	0.2	16.30	0.1	0.00000000	0.00003650	0.00000000	0.00000000	CEBPE	A_33_P3387991	NM_001805	ref|Homo sapiens CCAAT/enhancer binding protein (C/EBP), epsilon (CEBPE), mRNA [NM_001805]	ATAGACCATGGATAAATGGCAACCGGGGTGGCAAAGAGGGCAGGACCCAGCATAATGATT
1	+4.25	9.52	+2.09	8.48	0.2	10.57	0.0	0.00001309	0.01498715	0.00000778	0.02333333	CSAG1	A_24_P11061	NM_153478	ref|Homo sapiens chondrosarcoma associated gene 1 (CSAG1), transcript variant a, mRNA [NM_153478]	ACTATCCAGCCACTCTGACCAGCCGAACCAGGAACTCAATCAAAATGCGCCACAGCAGGA
1	+4.48	8.98	+2.16	7.90	0.0	10.06	0.0	0.00000105	0.00474506	0.00000619	0.02166667	C1orf172	A_23_P393051	NM_152365	ref|Homo sapiens chromosome 1 open reading frame 172 (C1orf172), mRNA [NM_152365]	AGCTTATCTTAAATGTATTGTATTGGGGGGTGGGCAGGGCCCACTCTATGTTATGTTAAG
1	+5.38	7.65	+2.43	6.44	0.0	8.87	0.2	0.00000204	0.00557849	0.00000349	0.02750000	CSAG2	A_24_P567298	NM_004909	ref|Homo sapiens CSAG family, member 2 (CSAG2), transcript variant 2, mRNA [NM_004909]	CAAGGCCAGAAGACTTCAAGTTCTATCTGAAAAGTCTCCCAGAGGTCTAACCCCAGATAA
1	+3.51	10.19	+1.81	9.29	0.0	11.10	0.0	0.00000343	0.00711636	0.00001556	0.03062500	ECHDC2	A_23_P200203	NM_018281	ref|Homo sapiens enoyl CoA hydratase domain containing 2 (ECHDC2), transcript variant 2, mRNA [NM_018281]	GGTTGGGTTTGCTTTGGAAAATGCCTGTCTCTCTACTTGAATGATAAAGAATTAAATTAG
2	+3.09	9.72	+1.63	8.90	0.1	10.53	0.1	0.00002751	0.01871768	0.00002906	0.04357143	GK	A_33_P3413840	NM_001205019	ref|Homo sapiens glycerol kinase (GK), transcript variant 4, mRNA [NM_001205019]	TTAATGCGATGACACTATTCATAGACTTTGATTTTATTTATAAGCCACTTGCTGCGTGAC
1	+5.00	7.35	+2.32	6.19	0.0	8.51	0.1	0.00000130	0.00513760	0.00000524	0.02062500	HNMT	A_23_P56734	NM_006895	ref|Homo sapiens histamine N-methyltransferase (HNMT), transcript variant 1, mRNA [NM_006895]	CCTTTTGTCCACCATGGATATATCTGACTGCTTTATTGATGGTAATGAAAATGGAGACCT
2	+3.66	7.45	+1.87	6.52	0.2	8.39	0.1	0.00001722	0.01777656	0.00001540	0.03344828	LRRFIP1	A_19_P00810557	NM_001137550	ref|Homo sapiens leucine rich repeat (in FLII) interacting protein 1 (LRRFIP1), transcript variant 1, mRNA [NM_001137550]	CCAGGGATCGGGGCGCAAGCGGCTCCCCAACCGGGAGCGGCTCACGGCGGAGGACGACGC
1	+3.26	7.66	+1.70	6.81	0.2	8.51	0.4	0.00072788	0.06605060	0.00003509	0.04804348	LNX1	A_23_P213137	NM_032622	ref|Homo sapiens ligand of numb-protein X 1 (LNX1), transcript variant 2, mRNA [NM_032622]	TACAATGATGGAAGAATTAGATGTGGTGATATTCTTCTTGCTGTCAATGGTAGAAGTACA
1	+9.07	8.36	+3.18	6.77	0.0	9.95	0.2	0.00000026	0.00271548	0.00000206	0.02600000	MAGEA12	A_23_P252928	NM_005367	ref|Homo sapiens melanoma antigen family A, 12 (MAGEA12), transcript variant 3, mRNA [NM_005367]	CCCTCGTTGAAACCAGCTATGTGAAAGTCCTGCACCATTTGCTAAAGATCAGTGGAGGGC
1	+14.63	8.68	+3.87	6.75	0.1	10.62	0.0	0.00000003	0.00058612	0.00000175	0.02750000	MAGEA2B	A_23_P148255	NM_153488	ref|Homo sapiens melanoma antigen family A, 2B (MAGEA2B), mRNA [NM_153488]	AGAGCAGTCAGCATTCTTAGCAGTGAGTTTCTGTTCTGTTGGATGACTTTGAGATTTATC
10	+3.97	8.52	+1.99	7.53	0.0	9.52	0.0	0.00000185	0.00533715	0.00000921	0.02416667	MAGEA6	A_23_P136870	NM_175868	ref|Homo sapiens melanoma antigen family A, 6 (MAGEA6), transcript variant 2, mRNA [NM_175868]	CTGCACCATATGGTAAAGATCAGTGGAGGACCTCGCATTTCCTACCCACTCCTGCATGAG
1	+3.87	9.67	+1.95	8.69	0.1	10.65	0.2	0.00001264	0.01473698	0.00000969	0.02440000	MT1F	A_23_P15174	NM_005949	ref|Homo sapiens metallothionein 1F (MT1F), mRNA [NM_005949]	TGCCAGGACAACCTTTCTCCCAGATGTAAACAGAGAGACATGTACAAACCTGGATTTTTT
1	+25.13	8.80	+4.65	6.47	0.1	11.12	0.1	0.00000002	0.00058186	0.00000159	0.03333333	ODZ1	A_33_P3283863	NM_001163278	ref|Homo sapiens odz, odd Oz/ten-m homolog 1 (Drosophila) (ODZ1), transcript variant 1, mRNA [NM_001163278]	CTGTGCATTTCTAGTTTGTAATACGTATTTGGTTGGTTCGTGCCTTTAGTTTGTTAAAGT
1	+5.40	8.54	+2.43	7.33	0.0	9.76	0.1	0.00000080	0.00458414	0.00000349	0.02000000	OVOL2	A_23_P143348	NM_021220	ref|Homo sapiens ovo-like 2 (Drosophila) (OVOL2), mRNA [NM_021220]	TGTCTGGCGCAGTTGCTCACATTCACCAAAGTTTGTTTTCATGATCCTGATGGCCAAGAA
1	+3.06	8.04	+1.61	7.23	0.1	8.84	0.1	0.00002447	0.01817721	0.00003208	0.04590909	PABPC4L	A_32_P123514	NM_001114734	ref|Homo sapiens poly(A) binding protein, cytoplasmic 4-like (PABPC4L), mRNA [NM_001114734]	TTCTCTCCACACATATTGCCACGTCTGCTGTGTAGTTACCTGCTTACATGTACAGCCATT
1	+3.09	7.00	+1.63	6.19	0.0	7.82	0.1	0.00000983	0.01407627	0.00002811	0.04317073	KCNK2	A_33_P3213822	NM_001017424	ref|Homo sapiens potassium channel, subfamily K, member 2 (KCNK2), transcript variant 1, mRNA [NM_001017424]	CTGTTCCGAAAATTTATATGGTGGAATGCGCCATGTATAAACTGTGAATTGTATTGACAA
1	+4.71	9.23	+2.23	8.12	0.2	10.35	0.1	0.00000402	0.00766964	0.00000603	0.02235294	PTGR1	A_23_P157809	NM_012212	ref|Homo sapiens prostaglandin reductase 1 (PTGR1), transcript variant 2, mRNA [NM_012212]	TGCAAAGTTGTTGGAGCAGTAGGGTCTGATGAAAAGGTTGCCTACCTTCAAAAGCTTGGA
1	+3.27	6.96	+1.71	6.11	0.1	7.82	0.1	0.00001378	0.01522608	0.00002239	0.04147059	PTPLAD2	A_23_P83175	NM_001010915	ref|Homo sapiens protein tyrosine phosphatase-like A domain containing 2 (PTPLAD2), mRNA [NM_001010915]	CATCCTTTTTGTGGTGATCACCAGTCAAGAGGAAGTCCAAGAGAAATATGTGGTGTGTGT
1	+5.11	7.80	+2.35	6.62	0.1	8.97	0.1	0.00000253	0.00626987	0.00000413	0.02000000	RAB17	A_33_P3232011	NM_022449	ref|Homo sapiens RAB17, member RAS oncogene family (RAB17), transcript variant 1, mRNA [NM_022449]	GCCTGAGATATAAGTTGTACTGCGTATGCAGTTTTTCCTCCAAAAATTAAATTGCTTTTG
1	+3.09	7.88	+1.63	7.06	0.1	8.69	0.1	0.00001642	0.01723905	0.00002779	0.04375000	RSPO4	A_33_P3251552	NM_001029871	ref|Homo sapiens R-spondin 4 (RSPO4), transcript variant 1, mRNA [NM_001029871]	TGCAAACGTTTGTGCCTCTGAAATGCTCCGTTGTTATTGTTTCAAGACCCTAACTTTTTT
1	+3.54	8.45	+1.82	7.53	0.2	9.36	0.0	0.00001345	0.01512389	0.00001540	0.03233333	SOX3	A_23_P85218	NM_005634	ref|Homo sapiens SRY (sex determining region Y)-box 3 (SOX3), mRNA [NM_005634]	CATGTTGAGTTGGTGATTTCTGCCGTGATCTGTTTGATATTTCTTCGCGCTAATGTGTTA
1	+76.56	10.09	+6.26	6.96	0.2	13.22	2.3	0.00199625	0.09700280	0.00000064	0.02000000	TMSB15B	A_23_P96599	NM_194324	ref|Homo sapiens thymosin beta 15B (TMSB15B), mRNA [NM_194324]	TTGCACCTCATGCAGGATAAGCCAATTTTAACTTTCTACAATGGGTGCCTCAATAGTTTC
1	+9.42	13.78	+3.24	12.16	0.0	15.40	0.2	0.00000030	0.00271548	0.00000206	0.02166667	TIAL1	A_23_P161488	NM_001033925	ref|Homo sapiens TIA1 cytotoxic granule-associated RNA binding protein-like 1 (TIAL1), transcript variant 2, mRNA [NM_001033925]	AAGGGCTATTCATTTGTCAGATTTTCAACCCATGAAAGTGCAGCCCATGCCATTGTTTCG
1	+3.46	14.28	+1.79	13.38	0.0	15.17	0.0	0.00000351	0.00711636	0.00001651	0.03151515	TSPO	A_33_P3251148	NM_000714	ref|Homo sapiens translocator protein (18kDa) (TSPO), transcript variant PBR, mRNA [NM_000714]	CCGGGAGCAGTGTCCTGTGCTTTCTGCATGCTTAGAGCATGTTCTTGGAACATGGAATTT
1	+5.44	7.71	+2.44	6.49	0.2	8.93	0.3	0.00002012	0.01817721	0.00000349	0.02444444	LOC100128908	A_33_P3224620	XR_110266	ref|PREDICTED: Homo sapiens hypothetical LOC100128908 (LOC100128908), miscRNA [XR_110266]	TCCTTTCAAATCCATGGAGTCCGGATGTTTGAAATTAAATTTATTAAGCACTCACTCACG
1	+2.99	10.91	+1.58	10.12	0.0	11.70	0.1	0.00001210	0.01473569	0.00003223	0.04511111	LOC100506691	A_21_P0011069	XR_109143	ref|PREDICTED: Homo sapiens hypothetical LOC100506691 (LOC100506691), miscRNA [XR_109143]	TAAAGAGACCAGAAACAAAGTCTTCTGCAAGCAAAGAACTGCAACAGGCCCCAGCTGTTA
2	+3.13	7.50	+1.65	6.68	0.2	8.32	0.0	0.00003380	0.02001276	0.00002779	0.04487179	CHRM3	A_21_P0013981	ENST00000481779	ref|PREDICTED: Homo sapiens hypothetical protein LOC100505872 (LOC100505872), mRNA [XM_003119158]	GGATTGAATGAACTGTATCCATCCCCATCATGATGTACAGAACCAAGTCTCTTCACTAGT

## Sheet: TIAR <=-2 (vs TIA1)
N	Fold Change	logSignal (A)	logRatio (M)	logControl	StdErr (logControl)	logExperiment	StdErr (logExperiment)	pval (limma)	FDR (limma)	pval (RankProd)	FDR (RankProd)	ProbeID	Oligo	Systematic Name	Description	Sequence
1	-2.75	7.93	-1.46	8.66	0.2	7.20	0.2	0.00009595	0.02992740	0.00002414	0.03454545	ARGLU1	A_33_P3343101	ENST00000426600	ens|arginine and glutamate rich 1 [Source:HGNC Symbol;Acc:25482] [ENST00000426600]	GCGAAAGTTAATTTTTTAGCCTATTCAGAAGTGCTGACTGATAACTTAAAAGTTGGAAGC
1	-2.75	9.63	-1.46	10.36	0.1	8.90	0.1	0.00002525	0.01817721	0.00002255	0.03380952	PPIL2	A_33_P3209396	ENST00000498589	ens|peptidylprolyl isomerase (cyclophilin)-like 2 [Source:HGNC Symbol;Acc:9261] [ENST00000498589]	AAGCCAAGACAGAAGAAACCAGAACCCAACCTCTTGTGGGACCGGTTGACCTCCCCATGC
1	-2.48	11.57	-1.31	12.22	0.0	10.91	0.2	0.00021497	0.04165455	0.00006495	0.04987805	RPRD1A	A_33_P3291349	ENST00000319040	ens|regulation of nuclear pre-mRNA domain containing 1A [Source:HGNC Symbol;Acc:25560] [ENST00000319040]	GGCGTATCTTCTAACGATGTCGTCACCATTAGTATATTCTTCCTGCTAAAAATAAATATC
1	-2.64	7.48	-1.40	8.18	0.0	6.78	0.1	0.00002275	0.01817721	0.00003144	0.03882353	ENST00000399342	A_33_P3240043	ENST00000399342	ens|Uncharacterized protein [Source:UniProtKB/TrEMBL;Acc:A8MV31] [ENST00000399342]	ATTGGTGAAGTTGATGCACAGCTGCTCCAGGCTGTTGAACTAAATAAATAGATATGTTTA
1	-2.50	10.13	-1.32	10.79	0.3	9.47	0.1	0.00043050	0.05386503	0.00006415	0.04987654	LOC285178	A_33_P3503537	AK091571	gb|Homo sapiens cDNA FLJ34252 fis, clone FCBBF5000061. [AK091571]	AAAGGAATTCAGGGGCTGCTTCAGAATCCCATCTTTGCCAGATACGTTAACTTCAAAAAA
1	-2.56	10.87	-1.35	11.55	0.0	10.19	0.0	0.00002393	0.01817721	0.00004113	0.04245902	LOC284513	A_33_P3856949	AK096098	gb|Homo sapiens cDNA FLJ38779 fis, clone LIVER1000126. [AK096098]	TTAGCCCTCTTTGCAATTGCAGTCTTCATTCATTATCATCAATAAACTGGCCTCTGGTTG
1	-2.72	12.26	-1.45	12.98	0.0	11.54	0.0	0.00001453	0.01550437	0.00002207	0.03390244	AK125205	A_33_P3226237	AK125205	gb|Homo sapiens cDNA FLJ43215 fis, clone FEBRA2021908. [AK125205]	AGGGGAGGGGGCGACGGGGGCGGGGCGCGAGCCGACGGACTCCGAGGACGGTCACCGCGG
1	-6.45	14.54	-2.69	15.88	1.2	13.19	0.1	0.00663982	0.15232410	0.00000175	0.01375000	LOC100130430	A_33_P3287661	AK126997	gb|Homo sapiens cDNA FLJ45052 fis, clone BRAWH3022542. [AK126997]	CCCCCCGCCCGCATTTCGCCGACGGCGGGGCCGCAGCCAAGGTCACGGTGTCCGGGTGCT
1	-3.59	9.34	-1.85	10.27	0.6	8.42	0.8	0.01344429	0.19339141	0.00003001	0.03857143	XLOC_005944	A_21_P0005187	TCONS_00012836	linc|BROAD Institute lincRNA (XLOC_005944), lincRNA [TCONS_00012836]	CGTTTCTTCACGCCCCGCCTTTTCTGAGTTAGTTTGAATTTCAAAACAAAATAAAACTAA
1	-2.61	9.87	-1.38	10.56	0.1	9.17	0.0	0.00002834	0.01878456	0.00003414	0.03909091	ANKRD10	A_33_P3269728	NM_017664	ref|Homo sapiens ankyrin repeat domain 10 (ANKRD10), mRNA [NM_017664]	AAACTCCCATTCACAAGGCAGCTCGCTCTGGGAGCCTAGAATGCATCAGTGCCCTTGTGG
1	-4.67	10.22	-2.22	11.33	0.1	9.11	0.5	0.00027349	0.04556440	0.00000191	0.01090909	ARMCX2	A_23_P73747	NM_014782	ref|Homo sapiens armadillo repeat containing, X-linked 2 (ARMCX2), mRNA [NM_014782]	CTGAATTGACAGTAAACCTGTCCATTATGAATGGCCTACTGTTCTATTATTTGTTTTGAC
1	-2.50	9.50	-1.32	10.16	0.0	8.84	0.0	0.00002670	0.01855932	0.00005050	0.04608696	ATP6V1G2	A_23_P500410	NM_130463	ref|Homo sapiens ATPase, H+ transporting, lysosomal 13kDa, V1 subunit G2 (ATP6V1G2), transcript variant 1, mRNA [NM_130463]	CATATGCATGCCCTTCCTTTCTATATCCTTGACACCTTACTTTCCCATTGTAACAATAAA
1	-3.05	12.92	-1.61	13.72	0.1	12.11	0.7	0.00652303	0.15161809	0.00003525	0.03964286	BHLHE23	A_24_P57898	NM_080606	ref|Homo sapiens basic helix-loop-helix family, member e23 (BHLHE23), mRNA [NM_080606]	GCCTGGCCGCGCCCGTAAACGCCGCGCCCTTGACGCCCTTCGGCCAGGCCACTGTGTGCC
1	-2.55	10.14	-1.35	10.82	0.0	9.47	0.1	0.00003432	0.02001276	0.00004176	0.04241935	BIVM	A_23_P105833	NM_017693	ref|Homo sapiens basic, immunoglobulin-like variable motif containing (BIVM), transcript variant 1, mRNA [NM_017693]	ATTTCATGAGTCTAGTAGTTCTTTGATTTATAGCAGGATCTTGCTTGCCTCATTTGTTTC
1	-3.94	8.72	-1.98	9.71	0.0	7.73	0.1	0.00000546	0.00954556	0.00000222	0.01000000	BMP2	A_33_P3237150	NM_001200	ref|Homo sapiens bone morphogenetic protein 2 (BMP2), mRNA [NM_001200]	GCTTTTCTTTCCAAGGTTGTGTGTTTGAACACATTTCTCCAAATGTTAAACCTATTTCAG
1	-2.97	9.32	-1.57	10.10	0.1	8.53	0.2	0.00007988	0.02810226	0.00001350	0.02428571	CACNA1H	A_33_P3218960	NM_021098	ref|Homo sapiens calcium channel, voltage-dependent, T type, alpha 1H subunit (CACNA1H), transcript variant 1, mRNA [NM_021098]	AGCTTCTCAAGGGAGAGGGAGGGGGCGGAGCGGAATAAATAGTAACTTATTTAAGAAATG
1	-12.02	8.87	-3.59	10.66	0.0	7.08	0.1	0.00000007	0.00112058	0.00000000	0.00000000	CD109	A_23_P331928	NM_133493	ref|Homo sapiens CD109 molecule (CD109), transcript variant 1, mRNA [NM_133493]	ATTTCATTCACGAATCTCTTATTTTGGGAAGCTGTTTTGCATATGAGAAGAACACTGTTG
1	-3.16	9.68	-1.66	10.51	0.1	8.85	0.4	0.00069850	0.06535184	0.00001191	0.02272727	C1orf213	A_33_P3363720	NR_033691	ref|Homo sapiens chromosome 1 open reading frame 213 (C1orf213), transcript variant 2, non-coding RNA [NR_033691]	AAAGATCCACTAGATCGTCGTCTCCAAAACCTGAGAGACCGCGAACGGGTTCCAGAGCCG
1	-6.69	9.48	-2.74	10.85	0.1	8.11	0.0	0.00000041	0.00320259	0.00000048	0.01000000	COL2A1	A_23_P500464	NM_001844	ref|Homo sapiens collagen, type II, alpha 1 (COL2A1), transcript variant 1, mRNA [NM_001844]	TGCAAAATAAAATCTCGGTGTTCTATTTATTTATTGTCTTCCTGTAAGACCTTCGGGTCA
1	-2.54	9.83	-1.35	10.51	0.1	9.16	0.1	0.00007391	0.02737934	0.00004843	0.04485294	EMILIN2	A_23_P27315	NM_032048	ref|Homo sapiens elastin microfibril interfacer 2 (EMILIN2), mRNA [NM_032048]	ACTGTTCCCAAAGCTTGTTGGGCTCCTTAAATGGCATGTACAATTTAAGTGCAAAGACAG
3	-5.14	7.95	-2.36	9.13	0.0	6.77	0.0	0.00000058	0.00404716	0.00000143	0.01285714	ERVMER34-1	A_19_P00319407	NM_024534	ref|Homo sapiens endogenous retrovirus group MER34, member 1 (ERVMER34-1), transcript variant 1, mRNA [NM_024534]	TTCTGAAGCCTTAAGACACACACCATAAAGCTGATCTGTAAACCCTTACCCCTTGCTGTT
1	-3.86	8.50	-1.95	9.48	0.0	7.53	0.3	0.00002484	0.01817721	0.00000254	0.00941176	FAM43B	A_32_P125338	NM_207334	ref|Homo sapiens family with sequence similarity 43, member B (FAM43B), mRNA [NM_207334]	ACAAAAAGCCCAAAGATCTATGTGTCACTGATCATTGTAAATAAAGTGGACCTGCTTTTA
1	-2.85	11.95	-1.51	12.71	0.2	11.19	0.0	0.00003182	0.01945331	0.00001810	0.02923077	FBXL3	A_23_P140069	NM_012158	ref|Homo sapiens F-box and leucine-rich repeat protein 3 (FBXL3), mRNA [NM_012158]	TAACCCCAGTGGAATACATTAATTCTTAAAGCGGCTCTTTTCAGTAGTGTGACTTTTAGA
10	-3.25	10.73	-1.70	11.58	0.1	9.88	0.1	0.00001041	0.01415272	0.00000778	0.01960000	GNAI1	A_23_P122976	NM_002069	ref|Homo sapiens guanine nucleotide binding protein (G protein), alpha inhibiting activity polypeptide 1 (GNAI1), mRNA [NM_002069]	AGGTTAGTCTTTCAGTACACGTTACTGGTAAGTAGTTTCCAAGTTACGTGTTGTCACTGG
1	-2.77	11.58	-1.47	12.31	0.0	10.84	0.1	0.00002290	0.01817721	0.00002144	0.03375000	HSPA13	A_24_P134392	NM_006948	ref|Homo sapiens heat shock protein 70kDa family, member 13 (HSPA13), mRNA [NM_006948]	TGAGTAACTTATTTTGTATCAGGAATGTTTTGGTACTGTGTTTTCACTCAAACCACTGAC
1	-4.92	8.05	-2.30	9.20	0.2	6.90	0.1	0.00000779	0.01167307	0.00000191	0.01200000	HIST1H2AM	A_32_P221799	NM_003514	ref|Homo sapiens histone cluster 1, H2am (HIST1H2AM), mRNA [NM_003514]	CTGAGAGCCACCACAAAGCTAAGGGCAAGTAAGGGCTGAACTTTAAAAATGTAAACTTAC
1	-3.53	9.45	-1.82	10.36	0.1	8.54	0.1	0.00001043	0.01415272	0.00000445	0.01473684	HIST1H4J	A_23_P30805	NM_021968	ref|Homo sapiens histone cluster 1, H4j (HIST1H4J), mRNA [NM_021968]	AAGCGCCAGGGCCGCACCCTCTACGGTTTCGGTGGTTGAGCGTCCCTTTCTATCAATAAA
1	-7.36	8.09	-2.88	9.53	0.3	6.65	0.1	0.00000235	0.00616312	0.00000032	0.01000000	HIST1H4K	A_23_P30813	NM_003541	ref|Homo sapiens histone cluster 1, H4k (HIST1H4K), mRNA [NM_003541]	TCTACGGTTTCGGTGGTTGAGCGTCCCTTTCTATCAACAAAAGGCCCTTTTTAGGGCCCC
1	-3.16	11.28	-1.66	12.11	0.1	10.45	0.2	0.00003505	0.02014346	0.00000857	0.01862069	IFITM1	A_23_P72737	NM_003641	ref|Homo sapiens interferon induced transmembrane protein 1 (9-27) (IFITM1), mRNA [NM_003641]	ATACAGCAGTTTATACCCACACACCTGTCTACAGTGTCATTCAATAAAGTGCACGTGCTT
1	-6.24	12.13	-2.64	13.45	0.0	10.81	0.0	0.00000030	0.00271548	0.00000064	0.01000000	KRTAP19-1	A_24_P367242	NM_181607	ref|Homo sapiens keratin associated protein 19-1 (KRTAP19-1), mRNA [NM_181607]	TGGCTCTGGCTTTGGAGGCTACGGATATGGCTCTGGCTTTGGAGGCTATGGATATGGCTG
1	-5.19	10.78	-2.37	11.97	0.1	9.59	0.0	0.00000073	0.00458414	0.00000143	0.01800000	KRTAP20-2	A_33_P3351092	NM_181616	ref|Homo sapiens keratin associated protein 20-2 (KRTAP20-2), mRNA [NM_181616]	GGATATGGCTGCTGCCGCCCATCTTGCTATGGAAGATACTGGTCCTGTGGCTTCTACTGA
1	-3.19	10.69	-1.67	11.53	0.2	9.86	0.1	0.00003852	0.02082074	0.00000842	0.01892857	KLF12	A_23_P354805	NM_007249	ref|Homo sapiens Kruppel-like factor 12 (KLF12), mRNA [NM_007249]	AATGGTGTCTCAGACATATTCTGTTGGTGCATTGCTTTTCTGTATTCAACTTTCCTATGA
1	-2.50	10.64	-1.32	11.30	0.1	9.98	0.1	0.00004724	0.02306023	0.00005288	0.04690141	LMO1	A_23_P87310	NM_002315	ref|Homo sapiens LIM domain only 1 (rhombotin 1) (LMO1), mRNA [NM_002315]	CCCTCCTGGGGCCAGGCCGGGCCTGTACAGTCTGTCTTCTGTATATACATGGGAACATTT
1	-4.19	10.65	-2.07	11.68	0.1	9.61	0.1	0.00000290	0.00675475	0.00000206	0.01000000	LY6G6D	A_33_P3275722	NM_021246	ref|Homo sapiens lymphocyte antigen 6 complex, locus G6D (LY6G6D), mRNA [NM_021246]	ATTTTGGCTGCAGCAGCTACCGCCCTGACCTGTCTCTTGCCAGGACTGTGGAGCGGATAG
2	-3.19	11.31	-1.67	12.15	0.0	10.47	0.0	0.00000635	0.01015565	0.00000778	0.02041667	MAGI2-AS3	A_19_P00316709	NR_038344	ref|Homo sapiens MAGI2 antisense RNA 3 (non-protein coding) (MAGI2-AS3), transcript variant 2, non-coding RNA [NR_038344]	CATTTTAAAGGATTAATCTGAGGGACCCACAGACACTTAACACAATCAAATCTCAGAAAA
1	-5.30	8.76	-2.41	9.96	0.1	7.56	0.1	0.00000151	0.00513760	0.00000143	0.01500000	HLA-DOA	A_32_P356316	NM_002119	ref|Homo sapiens major histocompatibility complex, class II, DO alpha (HLA-DOA), mRNA [NM_002119]	TGGAAAGGTGTTTCTCTCATCTCTGTCCTAAGGCTTGATAAAGTCATTAAAATTGTGTTC
1	-2.57	10.57	-1.36	11.26	0.1	9.89	0.1	0.00006932	0.02721399	0.00004240	0.04238095	MAP7D2	A_24_P367645	NM_152780	ref|Homo sapiens MAP7 domain containing 2 (MAP7D2), transcript variant 2, mRNA [NM_152780]	CTGAATGGGAAAAATGACACTAGAATGTATACTCCACACATTTTATGCCATATAATGGTG
1	-2.92	11.28	-1.55	12.05	0.2	10.50	0.4	0.00092160	0.07075479	0.00002414	0.03534884	MYCBP2	A_24_P323815	NM_015057	ref|Homo sapiens MYC binding protein 2 (MYCBP2), mRNA [NM_015057]	TGAACAGGAAATGAGAGCATCTCCCAAAATAAGTCGAAAATGTGCTAATAGACACACCAG
1	-3.20	11.23	-1.68	12.06	0.1	10.39	0.0	0.00000641	0.01015565	0.00000826	0.02000000	NDFIP2	A_24_P264909	NM_019080	ref|Homo sapiens Nedd4 family interacting protein 2 (NDFIP2), transcript variant 1, mRNA [NM_019080]	GAGTGTGTAGCCACTATTATAACTGGAATTTAATTTACATTCATAAACTACTATATTTCC
1	-2.64	10.15	-1.40	10.85	0.1	9.45	0.3	0.00030522	0.04670503	0.00003970	0.04166667	NRIP1	A_23_P211007	NM_003489	ref|Homo sapiens nuclear receptor interacting protein 1 (NRIP1), mRNA [NM_003489]	TGGACATGACGTCTGTGGTTTAAGCTTTGTGAAAGAATGTGCTTTGATTCGAAGGGTCTT
2	-2.56	12.32	-1.35	13.00	0.1	11.64	0.0	0.00002794	0.01871768	0.00003906	0.04241379	KCTD12	A_33_P3240512	NM_138444	ref|Homo sapiens potassium channel tetramerisation domain containing 12 (KCTD12), mRNA [NM_138444]	GCTACTGTTTTCCTTCCTGTGTGTGAAGTAATGAATCATTGATTATGTGACTTGTTATGT
1	-2.53	13.28	-1.34	13.95	0.1	12.61	0.0	0.00003021	0.01898756	0.00004668	0.04454545	KCNQ2	A_33_P3395823	NM_172109	ref|Homo sapiens potassium voltage-gated channel, KQT-like subfamily, member 2 (KCNQ2), transcript variant 5, mRNA [NM_172109]	CGCCGCCGGGCACCTGCCACCAAGCAACTGTTTCATTTTTTATTTTCCATTTGTTCTTAA
1	-2.55	9.50	-1.35	10.18	0.0	8.83	0.0	0.00002161	0.01817721	0.00003938	0.04203390	RPA1	A_33_P3218951	NM_002945	ref|Homo sapiens replication protein A1, 70kDa (RPA1), mRNA [NM_002945]	TTTATTTCAAGTGGTTCTTGAATTCCCTCCAGTCTCATTGTGAAAGGGGCAGGGAAAAAA
1	-2.70	12.06	-1.43	12.78	0.1	11.35	0.1	0.00002779	0.01871768	0.00002699	0.03541667	RNF219	A_23_P25638	NM_024546	ref|Homo sapiens ring finger protein 219 (RNF219), mRNA [NM_024546]	CTTGCATTCCAGGGGAGTTTTCTTTTGAGTAGTATGTTTCTTGTTTGCATGTTCCTGTTC
1	-2.57	8.70	-1.36	9.38	0.1	8.02	0.0	0.00002682	0.01855932	0.00003906	0.04315789	RBM11	A_23_P342000	NM_144770	ref|Homo sapiens RNA binding motif protein 11 (RBM11), mRNA [NM_144770]	ACTAAAGCTAATTGAAAGAGTCATGCAACTCAGTTGGGAATTAACCACTCAATTCAATAG
1	-3.21	7.79	-1.68	8.64	0.0	6.95	0.0	0.00000573	0.00975244	0.00000730	0.02090909	SPARC	A_33_P3382924	NM_003118	ref|Homo sapiens secreted protein, acidic, cysteine-rich (osteonectin) (SPARC), mRNA [NM_003118]	CCACATACCTAGATCTCCAGATGTCATTTCCCCTCTCTTATTTTAAGTTATGTTAAGATT
1	-3.14	10.43	-1.65	11.25	0.1	9.60	0.2	0.00003955	0.02097097	0.00000953	0.01935484	SLC35B4	A_33_P3250953	NM_032826	ref|Homo sapiens solute carrier family 35, member B4 (SLC35B4), mRNA [NM_032826]	GAGTTATTTGAGCAGAGAGTTAAGGAGGAATGGGAGATTTTGTGAATAAAATGTTTTGCC
1	-2.66	11.25	-1.41	11.95	0.1	10.54	0.1	0.00003518	0.02014346	0.00003160	0.03826923	SPRY2	A_23_P128698	NM_005842	ref|Homo sapiens sprouty homolog 2 (Drosophila) (SPRY2), mRNA [NM_005842]	AGAACTTGGTGACCCATGTATTGCATAAGCTAAAGCAACACAGACACTCCTAGGCAAAGT
1	-2.87	11.11	-1.52	11.87	0.0	10.35	0.2	0.00004507	0.02252803	0.00001699	0.02815789	TMEM237	A_24_P941831	NM_001044385	ref|Homo sapiens transmembrane protein 237 (TMEM237), transcript variant 1, mRNA [NM_001044385]	TTGGATATAGCAGTTAACTCTGCCTTTAGGATATGTGTATGGGGATATAAGAGTTAACTA
1	-2.52	9.46	-1.34	10.13	0.1	8.79	0.1	0.00003614	0.02050289	0.00004780	0.04492537	TPD52	A_33_P3347971	NM_001025252	ref|Homo sapiens tumor protein D52 (TPD52), transcript variant 1, mRNA [NM_001025252]	GGTCTGCAAGTGCTTTTGCCTGCCAGGATTTTGTACTCAAATAAATGCTATTTGGCAACT
1	-4.22	12.43	-2.08	13.47	0.7	11.39	1.1	0.02321906	0.22933760	0.00002588	0.03543478	LOC100507547	A_33_P3291459	NR_037169	ref|Homo sapiens uncharacterized LOC100507547 (LOC100507547), transcript variant 1, non-coding RNA [NR_037169]	TTCACCCACCCACGCGCTCCCAAGATGCAATAAGCAAATAAAAAGACTAATAACGCTGTA
2	-2.60	10.34	-1.38	11.03	0.0	9.65	0.0	0.00001919	0.01817721	0.00003398	0.03962963	FLJ43663	A_19_P00321885	NR_015431	ref|Homo sapiens uncharacterized LOC378805 (FLJ43663), transcript variant 1, non-coding RNA [NR_015431]	AATCTGAGCAACTTTCTTCTTTGTGCTCCAGGAACCTACGCACTATATATATAAATAAAG
1	-3.09	9.24	-1.63	10.06	0.1	8.43	0.3	0.00020072	0.04051528	0.00001270	0.02352941	VAMP1	A_23_P105545	NM_016830	ref|Homo sapiens vesicle-associated membrane protein 1 (synaptobrevin 1) (VAMP1), transcript variant 3, mRNA [NM_016830]	CAGGAGCATCACAATTTGAGAGCAGTGCTGCCAAGCTAAAGAGGAAGTATTGGTGGAAAA
1	-2.68	9.11	-1.42	9.82	0.2	8.40	0.2	0.00012650	0.03319504	0.00003144	0.03960000	ZNF2	A_23_P39223	NM_021088	ref|Homo sapiens zinc finger protein 2 (ZNF2), transcript variant 1, mRNA [NM_021088]	TTTTTTGTATTTTTAGTAGAGACGGGTTTTCACCGTGTTAGCCAGGATGGTCTCAATCTC
1	-3.42	8.14	-1.77	9.02	0.1	7.25	0.1	0.00001119	0.01456402	0.00000524	0.01571429	ZNF257	A_33_P3399638	NM_033468	ref|Homo sapiens zinc finger protein 257 (ZNF257), mRNA [NM_033468]	CACTGAAATATAAGATGCATAAGAGTCTAAGTGAAGAGGTTCTTTGTGGTTAACTTAGTG
1	-2.53	10.82	-1.34	11.49	0.0	10.15	0.0	0.00002313	0.01817721	0.00004256	0.04187500	ZNF789	A_33_P3311775	NM_001013258	ref|Homo sapiens zinc finger protein 789 (ZNF789), transcript variant 2, mRNA [NM_001013258]	ATGACCACAGCCAAAGGTATGAACATTGTTCAGGCTTTCAATAAAGACTGCCAGATATTT
1	-2.59	12.69	-1.37	13.37	0.0	12.00	0.4	0.00079703	0.06805420	0.00005224	0.04700000	STK32C	A_21_P0014256	ENST00000456004	ref|PREDICTED: Homo sapiens hypothetical LOC100506057, transcript variant 1 (LOC100506057), miscRNA [XR_109030]	CAGCACGATGCTATTTCTAACAAGTTTCAGCATTCCAGTATCTCTTTTCACAAATAAAAC
1	-2.54	10.36	-1.34	11.03	0.0	9.69	0.0	0.00002406	0.01817721	0.00004462	0.04323077	LOC100507284	A_21_P0014628	XR_110793	ref|PREDICTED: Homo sapiens hypothetical LOC100507284 (LOC100507284), miscRNA [XR_110793]	CCTGCTATCTGGAACAACTTCCTCCCAGACTAAGTGAGAAATAAACTTCTGTTTTCTATA
1	-2.63	9.03	-1.40	9.72	0.1	8.33	0.1	0.00005227	0.02456626	0.00003366	0.04000000	XLOC_009120	A_21_P0007435	ENST00000524565	tc|Q9XYB1_DROME (Q9XYB1) PugilistDominant (Fragment), partial (23%) [THC2633871]	TGAGTGTAACATAGGAAGCGCATTTCATTTGATAACAGGAACACAGCTTTTGTGCTAATA

[truncated: 2 more sheets: HuR >=2 (vs GFP), HuR <=-2 (vs GFP)]
