# Supplementary material for: T-cell intracellular antigens function as tumor suppressor genes
Source: Cell Death Dis. 2015 Mar 5;6(3):e1669–. doi: 10.1038/cddis.2015.43 (PMC4385921; doi:10.1038/cddis.2015.43)
Supplement: Supplementary Figure 6 [file cddis201543x4.xls]

## Sheet: Links
	TIA1 vs. HuR		TIAR vs. HuR
	up	down	up	down
GO (Biological Processes)	TIA1 BP up	TIA1 BP down	TIAR BP up	TIAR BP down
GO (Molecular Functions)	TIA1 MF up	TIA1 MF down	TIAR MF up	TIAR MF down
KEGG	TIA1 KEGG up	TIA1 KEGG down	TIAR KEGG up	TIAR KEGG down
	Click the link to go to to corresponding sheet

## Sheet: TIA1 BP up
Id	Items	Items_Details	Support	List size	Reference Support	Reference size	Hyp	Hyp_c	Genes
6	GO:0007165	signal transduction	14	147	1176	34208	0.000570843	0.0465554	ARHGAP4,PIDD,CCL2,SPARC,PGF,IGFBP6,CRABP1,NR2F1,GABRB3,IGFALS,RASL10A,MYD88,TNXB,RASSF2
68	GO:0008285	negative regulation of cell proliferation	7	147	341	34208	0.000711531	0.0474785	DRD2,F2R,BMP2,DHRS2,IGFBP6,BTG3,IFITM1
87	GO:0007166	cell surface receptor signaling pathway	5	147	171	34208	0.000887506	0.0465307	CCL2,BDKRB2,PIP4K2B,MYD88,IFITM1
260	GO:0009952	anterior/posterior pattern specification	4	147	94	34208	0.000739503	0.0452329	FOXA2,WNT6,PBX1,HOXA6
211	GO:0071363	cellular response to growth factor stimulus	3	147	46	34208	0.00103073	0.0472846	BMP2,SPARC,APOE
181	GO:0009607	response to biotic stimulus	3	147	15	34208	3.40597	0.0124999	PRRT2,IFITM10,IFITM1
353	GO:0030049	muscle filament sliding	3	147	37	34208	0.000542705	0.0497932	TNNC2,TCAP,TNNT1
370	GO:0009612	response to mechanical stimulus	3	147	45	34208	0.000966534	0.0472957	BMP2,CCL2,CCNB1
692	GO:0003009	skeletal muscle contraction	3	147	10	34208	0.912569	0.00669826	TNNC2,TCAP,TNNT1
350	GO:0055008	cardiac muscle tissue morphogenesis	2	147	10	34208	0.000806899	0.0455587	BMP2,TCAP
412	GO:0051482	elevation of cytosolic calcium ion concentration involved in G-protein signaling coupled to IP3 second messenger	2	147	12	34208	0.00117679	0.0479869	DRD2,F2R
549	GO:0030193	regulation of blood coagulation	2	147	9	34208	0.000647344	0.0475151	F2R,FOXA2

## Sheet: TIA1 BP down
Id	Items	Items_Details	Support	List size	Reference Support	Reference size	Hyp	Hyp_c	Genes
119	GO:0034641	cellular nitrogen compound metabolic process	6	107	200	34208	410035	0.00398759	FAH,BCAT1,CCBL2,SLC7A11,GLS,GSTZ1
164	GO:0044255	cellular lipid metabolic process	6	107	128	34208	0.323603	0.00125882	OXCT1,SLC27A2,FAR2,HSD17B4,ME1,GK
13	GO:0051384	response to glucocorticoid stimulus	4	107	84	34208	0.000144006	0.00933638	GHR,HNMT,PLA2G4A,PCK2
112	GO:0009725	response to hormone stimulus	4	107	58	34208	337032	0.00437018	OXCT1,RERG,PLA2G4A,ME1
193	GO:0051259	protein oligomerization	2	107	32	34208	0.004522	0.0488627	AMFR,GJA1
233	GO:0006559	L-phenylalanine catabolic process	2	107	9	34208	0.000343974	0.0148673	FAH,GSTZ1
234	GO:0006572	tyrosine catabolic process	2	107	5	34208	963338	0.00749477	FAH,GSTZ1
235	GO:0009072	aromatic amino acid family metabolic process	2	107	8	34208	0.000268084	0.0148978	FAH,GSTZ1
271	GO:0060009	Sertoli cell development	2	107	9	34208	0.000343974	0.0148673	SOX3,HSD17B4
253	GO:0070555	response to interleukin-1	2	107	31	34208	0.004248	0.0472135	GHR,HNMT
270	GO:0006107	oxaloacetate metabolic process	2	107	11	34208	0.000523372	0.0203592	GHR,PCK2
335	GO:0006690	icosanoid metabolic process	2	107	2	34208	0.969275	0.00188524	PLA2G4A,CYP2J2

## Sheet: TIAR BP up
Id	Items	Items_Details	Support	List size	Reference Support	Reference size	Hyp	Hyp_c	Genes
6	GO:0007165	signal transduction	14	117	1176	34208	5.08874	0.0162076	ERBB3,ODZ1,PIDD,CCL2,CRABP1,LGALS1,SFN,CRABP2,IGFALS,CGA,SMOC1,MYD88,TNXB,CHRM3
1	GO:0006915	apoptotic process	11	117	594	34208	0.650584	0.00414422	TIAL1,H1F0,MAGEH1,LGALS1,WWOX,SFN,TSPO,E2F1,CST3,VAV3,GADD45B
16	GO:0007399	nervous system development	7	117	410	34208	0.00054067	0.0313097	ODZ1,NEFH,JUP,DOK4,ITGA8,NEUROD2,CHRM3
67	GO:0042493	response to drug	7	117	301	34208	8.27092	0.0175619	ERBB3,CCL2,LGALS1,CYP19A1,TSPO,CST3,VAV3
18	GO:0008283	cell proliferation	6	117	312	34208	0.000735225	0.036026	CKLF,SFN,TSPO,PIM1,E2F1,CHRM3
29	GO:0007186	G-protein coupled receptor signaling pathway	6	117	345	34208	0.00123311	0.0490934	F2R,CCL2,BDKRB2,APOE,PTGFR,CHRM3
151	GO:0008202	steroid metabolic process	3	117	88	34208	0.00346359	0.0380398	WWOX,CYP19A1,TSPO
201	GO:0007568	aging	3	117	114	34208	0.00711834	0.0498284	CCL2,APOE,TSPO
211	GO:0043433	negative regulation of sequence-specific DNA binding transcription factor activity	3	117	54	34208	0.0008517	0.0361689	FOXA2,WWP2,PIM1
296	GO:0043588	skin development	3	117	43	34208	0.000435505	0.0308241	COL5A2,JUP,SFN
452	GO:0048678	response to axon injury	3	117	27	34208	0.000107419	0.0171064	LGALS1,TSPO,CST3
32	GO:0045987	positive regulation of smooth muscle contraction	2	117	12	34208	0.000748534	0.0340583	F2R,CHRM3
190	GO:0007566	embryo implantation	2	117	30	34208	0.00473915	0.048691	FBLN1,CST3
240	GO:0044344	cellular response to fibroblast growth factor stimulus	2	117	11	34208	0.000625176	0.0331864	CCL2,CYP19A1
248	GO:0048247	lymphocyte chemotaxis	2	117	9	34208	0.000411043	0.0327293	CCL2,CKLF
288	GO:0042476	odontogenesis	2	117	30	34208	0.00473915	0.048691	ERBB3,ZNF22
329	GO:0031663	lipopolysaccharide-mediated signaling pathway	2	117	29	34208	0.00443308	0.0470645	CCL2,MYD88
412	GO:0032570	response to progesterone stimulus	2	117	27	34208	0.00384966	0.0415633	CCL2,TSPO
489	GO:0030193	regulation of blood coagulation	2	117	9	34208	0.000411043	0.0327293	F2R,FOXA2
493	GO:0048246	macrophage chemotaxis	2	117	10	34208	0.000512655	0.0326561	CCL2,CKLF
537	GO:0014012	peripheral nervous system axon regeneration	2	117	5	34208	0.000115207	0.0146774	APOE,TSPO
553	GO:0007567	parturition	2	117	8	34208	0.000320417	0.0340176	PLA2G4C,PTGFR

## Sheet: TIAR BP down
Id	Items	Items_Details	Support	List size	Reference Support	Reference size	Hyp	Hyp_c	Genes
51	GO:0006413	translational initiation	3	55	41	34208	4.01454	0.0103174	EIF2D,EIF2B5,EIF4E
86	GO:0043434	response to peptide hormone stimulus	3	55	65	34208	0.000160067	0.0205686	GHR,EIF2B5,GJA1
109	GO:0007409	axonogenesis	2	55	75	34208	0.0065334	0.0441864	STMN1,PTPRZ1
113	GO:0060070	canonical Wnt receptor signaling pathway	2	55	66	34208	0.00509698	0.0485157	CCND1,MYC
62	GO:0006417	regulation of translation	2	55	65	34208	0.00494761	0.0489052	EIF2B5,EIF4E
96	GO:0045471	response to ethanol	2	55	92	34208	0.00968529	0.0452567	OXCT1,CCND1
134	GO:0006936	muscle contraction	2	55	96	34208	0.0105075	0.0482221	GJA1,ACTA2

## Sheet: TIA1 MF up
Id	Items	Items_Details	Support	List size	Reference Support	Reference size	Hyp	Hyp_c	Genes
9	GO:0005515	protein binding (MF)	36	147	4463	34208	0.000118674	0.0134695	FSCN1,NRIP1,CRMP1,DRD2,ARHGAP4,F2R,ACSS1,APC2,LTC4S,BMP2,HBA2,SRCIN1,HSPB1,TCAP,LRRC26,PIDD,SPARC,CCNB1,BDKRB2,SPTB,SNAI1,NUP98,L3MBTL1,APOE,TAF15,NR2F1,DDB2,PTPRE,NOTCH3,CTAG1A,PBX1,MYD88,BAX,RASSF2,SNAP25,VAMP1
15	GO:0005509	calcium ion binding (MF)	9	147	662	34208	0.00233654	0.0482176	C1S,RASGRP2,TNNC2,PCDH20,LCP1,SPARC,MMP24,NOTCH3,FBLN1
14	GO:0043565	sequence-specific DNA binding (MF)	7	147	541	34208	0.00910384	0.0469676	IRX4,FOXA2,SNAI1,NR2F1,ZSCAN10,PBX1,HOXA6
29	GO:0005102	receptor binding (MF)	6	147	259	34208	0.000923106	0.0349242	NRIP1,DRD2,F2R,BMP2,CCL2,TNXB
65	GO:0046982	protein heterodimerization activity (MF)	6	147	279	34208	0.00135087	0.038331	LTC4S,BMP2,BDKRB2,APOE,PBX1,BAX
74	GO:0042802	identical protein binding (MF)	6	147	299	34208	0.00191579	0.0483204	COL2A1,LCP1,L3MBTL1,APOE,MYD88,BAX
50	GO:0019904	protein domain specific binding (MF)	4	147	162	34208	0.00535703	0.0434302	BMP2,FOXA2,STMN3,SNAP25
71	GO:0008201	heparin binding (MF)	4	147	124	34208	0.00206005	0.0467632	CCL2,PGF,APOE,TNXB
125	GO:0008289	lipid binding (MF)	4	147	169	34208	0.00621022	0.0469906	LTC4S,CRABP1,APOE,BAX
112	GO:0046332	SMAD binding (MF)	3	147	37	34208	0.000542705	0.0246388	BMP2,FOXA2,COL5A2
119	GO:0015459	potassium channel regulator activity (MF)	3	147	26	34208	0.000187994	0.0142249	DRD2,KCNJ12,LRRC26
44	GO:0019825	oxygen binding (MF)	2	147	34	34208	0.00940296	0.0464016	HBA2,CYP2C18
118	GO:0005520	insulin-like growth factor binding (MF)	2	147	23	34208	0.00437345	0.0367694	IGFBP6,IGFALS
120	GO:0016812	hydrolase activity, acting on carbon-nitrogen (but not peptide) bonds, in cyclic amides (MF)	2	147	7	34208	0.000379757	0.0215512	CRMP1,DPYSL4
134	GO:0003746	translation elongation factor activity (MF)	2	147	26	34208	0.00557092	0.0436069	EEF1A2,ABTB1
156	GO:0035064	methylated histone residue binding (MF)	2	147	34	34208	0.00940296	0.0464016	L3MBTL1,ING3
159	GO:0005123	death receptor binding (MF)	2	147	11	34208	0.00098343	0.0318912	PIDD,MYD88
188	GO:0047115	trans-1,2-dihydrobenzene-1,2-diol dehydrogenase activity (MF)	2	147	3	34208	5.48681	0.0124551	DHDH,AKR1C3

## Sheet: TIA1 MF down
Id	Items	Items_Details	Support	List size	Reference Support	Reference size	Hyp	Hyp_c	Genes
10	GO:0005515	protein binding (MF)	24	107	4463	34208	0.00511997	0.0305433	LRRFIP1.RPGRIP1.SEPT8.AMFR.CCND1.GHR.SLC7A11.NUDT18.RIN3.SNRPA1.LNX1.PIR.TCTEX1D2.UBQLN2.FLVCR1.TTF2.GLMN.EIF4E.PCK2.GK.CINP.E2F5.GSTZ1.RNMT
0	GO:0046872	metal ion binding (MF)	22	107	2879	34208	0.71865	0.00310816	UNKL.FAH.NT5M.AMFR.NSMCE1.MDP1.NUDT18.LUC7L.RUFY2.LNX1.PIR.OSGEP.ZNF497.CHSY3.OVOL2.ACVR1C.ME1.CYP2J2.PCK2.NLN.C9orf95.MBLAC2
12	GO:0000166	nucleotide binding (MF)	19	107	2120	34208	296106	0.00170755	RAB32.RERG.SLC27A2.ACTR3B.SEPT8.NT5M.PECR.MYO5C.FAR2.HSD17B7.DHRS4.TTF2.HSD17B4.ACVR1C.ETNK1.GK.ACTA2.DHRS4L2.C9orf95
39	GO:0016787	hydrolase activity (MF)	11	107	971	34208	0.000236423	0.00584302	HRSP12.FAH.PTPRZ1.NT5M.MDP1.NUDT18.PLA2G4A.GLS.TTF2.SGPP2.MBLAC2
5	GO:0016740	transferase activity (MF)	9	107	616	34208	0.000140702	0.00486829	OXCT1.BCAT1.HNMT.CHSY3.GK.C9orf95.GSTZ1.RNMT.GLT25D2
51	GO:0016491	oxidoreductase activity (MF)	9	107	437	34208	0.991553	0.00171539	PCYOX1L.PECR.FAR2.PIR.HSD17B7.DHRS4.HSD17B4.ME1.DHRS4L2
27	GO:0003824	catalytic activity (MF)	6	107	371	34208	0.0011261	0.0194816	FAH.SLC27A2.BCAT1.HTRA1.GALC.GSTZ1
72	GO:0016829	lyase activity (MF)	4	107	109	34208	0.000391081	0.00845714	MOCOS.CCBL2.HSD17B4.PCK2
102	GO:0016773	phosphotransferase activity. alcohol group as acceptor (MF)	3	107	37	34208	0.000213952	0.00616896	ETNK1.GK.C9orf95
43	GO:0030170	pyridoxal phosphate binding (MF)	2	107	56	34208	0.013373	0.0361488	MOCOS.CCBL2
103	GO:0003725	double-stranded RNA binding (MF)	2	107	38	34208	0.0063315	0.0233053	LRRFIP1.STAU2
106	GO:0004303	estradiol 17-beta-dehydrogenase activity (MF)	2	107	12	34208	0.000626764	0.0120478	HSD17B7.HSD17B4
151	GO:0000253	3-keto sterol reductase activity (MF)	2	107	3	34208	290187	0.00251012	HSD17B7.DHRS4

## Sheet: TIAR MF up
Id	Items	Items_Details	Support	List size	Reference Support	Reference size	Hyp	Hyp_c	Genes
72	GO:0008201	heparin binding (MF)	5	117	124	34208	6.99078	0.0142612	ODZ1,CCL2,APOE,TNXB,RSPO4
44	GO:0019825	oxygen binding (MF)	3	117	34	34208	0.000215957	0.0220276	HBA2,CYP2C18,CYP19A1
63	GO:0019841	retinol binding (MF)	2	117	12	34208	0.000748534	0.0254502	CRABP1,CRABP2
127	GO:0003746	translation elongation factor activity (MF)	2	117	26	34208	0.00357246	0.0404878	EEF1A2,ABTB1
148	GO:0005123	death receptor binding (MF)	2	117	11	34208	0.000625176	0.0255072	PIDD,MYD88
171	GO:0016918	retinal binding (MF)	2	117	9	34208	0.000411043	0.0209632	CRABP1,CRABP2
172	GO:0005501	retinoid binding (MF)	2	117	8	34208	0.000320417	0.0217884	CRABP1,CRABP2

## Sheet: TIAR MF down
Id	Items	Items_Details	Support	List size	Reference Support	Reference size	Hyp	Hyp_c	Genes
7	GO:0005515	protein binding (MF)	14	55	4463	34208	0.00952848	0.0443074	SEPT8,CCND1,GHR,ELOVL6,TCTEX1D2,EIF2B5,MYC,GLMN,EIF4E,TIA1,E2F5,ATXN10,RNMT,GNAI1
4	GO:0016740	transferase activity (MF)	7	55	616	34208	0.56938	0.00529523	OXCT1,B3GAT2,PDSS2,ELOVL6,EIF2B5,RNMT,GLT25D2
5	GO:0005488	binding (MF)	5	55	731	34208	0.0063387	0.0368437	APOM,EIF2B5,ARMCX2,ATXN10,RAP1GDS1
35	GO:0003743	translation initiation factor activity (MF)	3	55	58	34208	0.000113977	0.00353328	EIF2D,EIF2B5,EIF4E
72	GO:0008143	poly(A) RNA binding (MF)	2	55	9	34208	9.07142	0.00421821	TIA1,HNRPDL

## Sheet: TIA1 KEGG up
Id	Items	Items_Details	Support	List size	Reference Support	Reference size	Hyp	Hyp_c	Genes
19	Kegg:04810	Regulation of actin cytoskeleton	5	147	209	34208	0.00214924	0.026405	BDKRB2,F2R,PIP4K2B,ITGA8,APC2
49	Kegg:04510	Focal adhesion	5	147	197	34208	0.00166099	0.028569	PGF,ITGA8,TNXB,COL5A2,COL2A1
50	Kegg:04512	ECM-receptor interaction	4	147	84	34208	0.00048368	0.0207982	ITGA8,TNXB,COL5A2,COL2A1
56	Kegg:04115	p53 signaling pathway	4	147	67	34208	0.0002033	0.0174838	DDB2,CCNB1,BAX,GADD45B
0	Kegg:04610	Complement and coagulation cascades	3	147	65	34208	0.00279461	0.030042	C1S,BDKRB2,F2R
2	Kegg:00590	Arachidonic acid metabolism	3	147	53	34208	0.00155611	0.0334564	AKR1C3,LTC4S,CYP2C18
14	Kegg:00980	Metabolism of xenobiotics by cytochrome P450	3	147	68	34208	0.00317647	0.0303529	AKR1C3,DHDH,CYP2C18
43	Kegg:05144	Malaria	3	147	48	34208	0.00116706	0.0334558	MYD88,CCL2,HBA2
64	Kegg:05323	Rheumatoid arthritis	3	147	84	34208	0.00574544	0.0494108	PGF,TCIRG1,CCL2
80	Kegg:05217	Basal cell carcinoma	3	147	55	34208	0.00173182	0.0248228	WNT6,BMP2,APC2

[truncated: 3 more sheets: TIA1 KEGG down, TIAR KEGG up, TIAR KEGG down]
